# Supplementary material for: Application of Soft-Computing Methods to Evaluate the Compressive Strength of Self-Compacting Concrete
Source: Materials (Basel). 2022 Nov 4;15(21):7800. doi: 10.3390/ma15217800 (PMC9656225; doi:10.3390/ma15217800)
Supplement: Supplementary file 1 [file materials-15-07800-s001.zip]

Archive with 2 entries (2 files):
- Supplementary Data A.txt
- Supplementary Data B.xlsx
