# Supplementary material for: Application of Soft-Computing Methods to Evaluate the Compressive Strength of Self-Compacting Concrete
Source: Materials (Basel). 2022 Nov 4;15(21):7800. doi: 10.3390/ma15217800 (PMC9656225; doi:10.3390/ma15217800)
Supplement: Supplementary file 1 [file materials-15-07800-s001.zip › Supplementary Data A.txt]

"""Multi-layer Perceptron
"""


import numpy as np

from abc import ABCMeta, abstractmethod
import warnings

import scipy.optimize

from ..base import BaseEstimator, ClassifierMixin, RegressorMixin
from ..base import is_classifier
from ._base import ACTIVATIONS, DERIVATIVES, LOSS_FUNCTIONS
from ._stochastic_optimizers import SGDOptimizer, AdamOptimizer
from ..model_selection import train_test_split
from ..preprocessing import LabelBinarizer
from ..utils import gen_batches, check_random_state
from ..utils import shuffle
from ..utils import _safe_indexing
from ..utils import column_or_1d
from ..exceptions import ConvergenceWarning
from ..utils.extmath import safe_sparse_dot
from ..utils.validation import check_is_fitted, _deprecate_positional_args
from ..utils.multiclass import _check_partial_fit_first_call, unique_labels
from ..utils.multiclass import type_of_target
from ..utils.optimize import _check_optimize_result


_STOCHASTIC_SOLVERS = ['sgd', 'adam']


def _pack(coefs_, intercepts_):
    """Pack the parameters into a single vector."""
    return np.hstack([l.ravel() for l in coefs_ + intercepts_])


class BaseMultilayerPerceptron(BaseEstimator, metaclass=ABCMeta):
    """Base class for MLP classification and regression.

    Warning: This class should not be used directly.
    Use derived classes instead.

    .. versionadded:: 0.18
    """

    @abstractmethod
    def __init__(self, hidden_layer_sizes, activation, solver,
                 alpha, batch_size, learning_rate, learning_rate_init, power_t,
                 max_iter, loss, shuffle, random_state, tol, verbose,
                 warm_start, momentum, nesterovs_momentum, early_stopping,
                 validation_fraction, beta_1, beta_2, epsilon,
                 n_iter_no_change, max_fun):
        self.activation = activation
        self.solver = solver
        self.alpha = alpha
        self.batch_size = batch_size
        self.learning_rate = learning_rate
        self.learning_rate_init = learning_rate_init
        self.power_t = power_t
        self.max_iter = max_iter
        self.loss = loss
        self.hidden_layer_sizes = hidden_layer_sizes
        self.shuffle = shuffle
        self.random_state = random_state
        self.tol = tol
        self.verbose = verbose
        self.warm_start = warm_start
        self.momentum = momentum
        self.nesterovs_momentum = nesterovs_momentum
        self.early_stopping = early_stopping
        self.validation_fraction = validation_fraction
        self.beta_1 = beta_1
        self.beta_2 = beta_2
        self.epsilon = epsilon
        self.n_iter_no_change = n_iter_no_change
        self.max_fun = max_fun

    def _unpack(self, packed_parameters):
        """Extract the coefficients and intercepts from packed_parameters."""
        for i in range(self.n_layers_ - 1):
            start, end, shape = self._coef_indptr[i]
            self.coefs_[i] = np.reshape(packed_parameters[start:end], shape)

            start, end = self._intercept_indptr[i]
            self.intercepts_[i] = packed_parameters[start:end]

    def _forward_pass(self, activations):
        """Perform a forward pass on the network by computing the values
        of the neurons in the hidden layers and the output layer.

        Parameters
        ----------
        activations : list, length = n_layers - 1
            The ith element of the list holds the values of the ith layer.
        """
        hidden_activation = ACTIVATIONS[self.activation]
        # Iterate over the hidden layers
        for i in range(self.n_layers_ - 1):
            activations[i + 1] = safe_sparse_dot(activations[i],
                                                 self.coefs_[i])
            activations[i + 1] += self.intercepts_[i]

            # For the hidden layers
            if (i + 1) != (self.n_layers_ - 1):
                hidden_activation(activations[i + 1])

        # For the last layer
        output_activation = ACTIVATIONS[self.out_activation_]
        output_activation(activations[i + 1])

        return activations

    def _forward_pass_fast(self, X):
        """Predict using the trained model

        This is the same as _forward_pass but does not record the activations
        of all layers and only returns the last layer's activation.

        Parameters
        ----------
        X : {array-like, sparse matrix} of shape (n_samples, n_features)
            The input data.

        Returns
        -------
        y_pred : ndarray of shape (n_samples,) or (n_samples, n_outputs)
            The decision function of the samples for each class in the model.
        """
        X = self._validate_data(X, accept_sparse=['csr', 'csc'], reset=False)

        # Initialize first layer
        activation = X

        # Forward propagate
        hidden_activation = ACTIVATIONS[self.activation]
        for i in range(self.n_layers_ - 1):
            activation = safe_sparse_dot(activation, self.coefs_[i])
            activation += self.intercepts_[i]
            if i != self.n_layers_ - 2:
                hidden_activation(activation)
        output_activation = ACTIVATIONS[self.out_activation_]
        output_activation(activation)

        return activation

    def _compute_loss_grad(self, layer, n_samples, activations, deltas,
                           coef_grads, intercept_grads):
        """Compute the gradient of loss with respect to coefs and intercept for
        specified layer.

        This function does backpropagation for the specified one layer.
        """
        coef_grads[layer] = safe_sparse_dot(activations[layer].T,
                                            deltas[layer])
        coef_grads[layer] += (self.alpha * self.coefs_[layer])
        coef_grads[layer] /= n_samples

        intercept_grads[layer] = np.mean(deltas[layer], 0)

    def _loss_grad_lbfgs(self, packed_coef_inter, X, y, activations, deltas,
                         coef_grads, intercept_grads):
        """Compute the MLP loss function and its corresponding derivatives
        with respect to the different parameters given in the initialization.

        Returned gradients are packed in a single vector so it can be used
        in lbfgs

        Parameters
        ----------
        packed_coef_inter : ndarray
            A vector comprising the flattened coefficients and intercepts.

        X : {array-like, sparse matrix} of shape (n_samples, n_features)
            The input data.

        y : ndarray of shape (n_samples,)
            The target values.

        activations : list, length = n_layers - 1
            The ith element of the list holds the values of the ith layer.

        deltas : list, length = n_layers - 1
            The ith element of the list holds the difference between the
            activations of the i + 1 layer and the backpropagated error.
            More specifically, deltas are gradients of loss with respect to z
            in each layer, where z = wx + b is the value of a particular layer
            before passing through the activation function

        coef_grads : list, length = n_layers - 1
            The ith element contains the amount of change used to update the
            coefficient parameters of the ith layer in an iteration.

        intercept_grads : list, length = n_layers - 1
            The ith element contains the amount of change used to update the
            intercept parameters of the ith layer in an iteration.

        Returns
        -------
        loss : float
        grad : array-like, shape (number of nodes of all layers,)
        """
        self._unpack(packed_coef_inter)
        loss, coef_grads, intercept_grads = self._backprop(
            X, y, activations, deltas, coef_grads, intercept_grads)
        grad = _pack(coef_grads, intercept_grads)
        return loss, grad

    def _backprop(self, X, y, activations, deltas, coef_grads,
                  intercept_grads):
        """Compute the MLP loss function and its corresponding derivatives
        with respect to each parameter: weights and bias vectors.

        Parameters
        ----------
        X : {array-like, sparse matrix} of shape (n_samples, n_features)
            The input data.

        y : ndarray of shape (n_samples,)
            The target values.

        activations : list, length = n_layers - 1
             The ith element of the list holds the values of the ith layer.

        deltas : list, length = n_layers - 1
            The ith element of the list holds the difference between the
            activations of the i + 1 layer and the backpropagated error.
            More specifically, deltas are gradients of loss with respect to z
            in each layer, where z = wx + b is the value of a particular layer
            before passing through the activation function

        coef_grads : list, length = n_layers - 1
            The ith element contains the amount of change used to update the
            coefficient parameters of the ith layer in an iteration.

        intercept_grads : list, length = n_layers - 1
            The ith element contains the amount of change used to update the
            intercept parameters of the ith layer in an iteration.

        Returns
        -------
        loss : float
        coef_grads : list, length = n_layers - 1
        intercept_grads : list, length = n_layers - 1
        """
        n_samples = X.shape[0]

        # Forward propagate
        activations = self._forward_pass(activations)

        # Get loss
        loss_func_name = self.loss
        if loss_func_name == 'log_loss' and self.out_activation_ == 'logistic':
            loss_func_name = 'binary_log_loss'
        loss = LOSS_FUNCTIONS[loss_func_name](y, activations[-1])
        # Add L2 regularization term to loss
        values = 0
        for s in self.coefs_:
            s = s.ravel()
            values += np.dot(s, s)
        loss += (0.5 * self.alpha) * values / n_samples

        # Backward propagate
        last = self.n_layers_ - 2

        # The calculation of delta[last] here works with following
        # combinations of output activation and loss function:
        # sigmoid and binary cross entropy, softmax and categorical cross
        # entropy, and identity with squared loss
        deltas[last] = activations[-1] - y

        # Compute gradient for the last layer
        self._compute_loss_grad(
            last, n_samples, activations, deltas, coef_grads, intercept_grads)

        inplace_derivative = DERIVATIVES[self.activation]
        # Iterate over the hidden layers
        for i in range(self.n_layers_ - 2, 0, -1):
            deltas[i - 1] = safe_sparse_dot(deltas[i], self.coefs_[i].T)
            inplace_derivative(activations[i], deltas[i - 1])

            self._compute_loss_grad(
                i - 1, n_samples, activations, deltas, coef_grads,
                intercept_grads)

        return loss, coef_grads, intercept_grads

    def _initialize(self, y, layer_units, dtype):
        # set all attributes, allocate weights etc for first call
        # Initialize parameters
        self.n_iter_ = 0
        self.t_ = 0
        self.n_outputs_ = y.shape[1]

        # Compute the number of layers
        self.n_layers_ = len(layer_units)

        # Output for regression
        if not is_classifier(self):
            self.out_activation_ = 'identity'
        # Output for multi class
        elif self._label_binarizer.y_type_ == 'multiclass':
            self.out_activation_ = 'softmax'
        # Output for binary class and multi-label
        else:
            self.out_activation_ = 'logistic'

        # Initialize coefficient and intercept layers
        self.coefs_ = []
        self.intercepts_ = []

        for i in range(self.n_layers_ - 1):
            coef_init, intercept_init = self._init_coef(layer_units[i],
                                                        layer_units[i + 1],
                                                        dtype)
            self.coefs_.append(coef_init)
            self.intercepts_.append(intercept_init)

        if self.solver in _STOCHASTIC_SOLVERS:
            self.loss_curve_ = []
            self._no_improvement_count = 0
            if self.early_stopping:
                self.validation_scores_ = []
                self.best_validation_score_ = -np.inf
            else:
                self.best_loss_ = np.inf

    def _init_coef(self, fan_in, fan_out, dtype):
        # Use the initialization method recommended by
        # Glorot et al.
        factor = 6.
        if self.activation == 'logistic':
            factor = 2.
        init_bound = np.sqrt(factor / (fan_in + fan_out))

        # Generate weights and bias:
        coef_init = self._random_state.uniform(-init_bound, init_bound,
                                               (fan_in, fan_out))
        intercept_init = self._random_state.uniform(-init_bound, init_bound,
                                                    fan_out)
        coef_init = coef_init.astype(dtype, copy=False)
        intercept_init = intercept_init.astype(dtype, copy=False)
        return coef_init, intercept_init

    def _fit(self, X, y, incremental=False):
        # Make sure self.hidden_layer_sizes is a list
        hidden_layer_sizes = self.hidden_layer_sizes
        if not hasattr(hidden_layer_sizes, "__iter__"):
            hidden_layer_sizes = [hidden_layer_sizes]
        hidden_layer_sizes = list(hidden_layer_sizes)

        # Validate input parameters.
        self._validate_hyperparameters()
        if np.any(np.array(hidden_layer_sizes) <= 0):
            raise ValueError("hidden_layer_sizes must be > 0, got %s." %
                             hidden_layer_sizes)
        first_pass = (not hasattr(self, 'coefs_') or
                      (not self.warm_start and not incremental))

        X, y = self._validate_input(X, y, incremental, reset=first_pass)

        n_samples, n_features = X.shape

        # Ensure y is 2D
        if y.ndim == 1:
            y = y.reshape((-1, 1))

        self.n_outputs_ = y.shape[1]

        layer_units = ([n_features] + hidden_layer_sizes +
                       [self.n_outputs_])

        # check random state
        self._random_state = check_random_state(self.random_state)

        if first_pass:
            # First time training the model
            self._initialize(y, layer_units, X.dtype)

        # Initialize lists
        activations = [X] + [None] * (len(layer_units) - 1)
        deltas = [None] * (len(activations) - 1)

        coef_grads = [np.empty((n_fan_in_, n_fan_out_), dtype=X.dtype)
                      for n_fan_in_,
                      n_fan_out_ in zip(layer_units[:-1],
                                        layer_units[1:])]

        intercept_grads = [np.empty(n_fan_out_, dtype=X.dtype)
                           for n_fan_out_ in
                           layer_units[1:]]

        # Run the Stochastic optimization solver
        if self.solver in _STOCHASTIC_SOLVERS:
            self._fit_stochastic(X, y, activations, deltas, coef_grads,
                                 intercept_grads, layer_units, incremental)

        # Run the LBFGS solver
        elif self.solver == 'lbfgs':
            self._fit_lbfgs(X, y, activations, deltas, coef_grads,
                            intercept_grads, layer_units)
        return self

    def _validate_hyperparameters(self):
        if not isinstance(self.shuffle, bool):
            raise ValueError("shuffle must be either True or False, got %s." %
                             self.shuffle)
        if self.max_iter <= 0:
            raise ValueError("max_iter must be > 0, got %s." % self.max_iter)
        if self.max_fun <= 0:
            raise ValueError("max_fun must be > 0, got %s." % self.max_fun)
        if self.alpha < 0.0:
            raise ValueError("alpha must be >= 0, got %s." % self.alpha)
        if (self.learning_rate in ["constant", "invscaling", "adaptive"] and
                self.learning_rate_init <= 0.0):
            raise ValueError("learning_rate_init must be > 0, got %s." %
                             self.learning_rate)
        if self.momentum > 1 or self.momentum < 0:
            raise ValueError("momentum must be >= 0 and <= 1, got %s" %
                             self.momentum)
        if not isinstance(self.nesterovs_momentum, bool):
            raise ValueError("nesterovs_momentum must be either True or False,"
                             " got %s." % self.nesterovs_momentum)
        if not isinstance(self.early_stopping, bool):
            raise ValueError("early_stopping must be either True or False,"
                             " got %s." % self.early_stopping)
        if self.validation_fraction < 0 or self.validation_fraction >= 1:
            raise ValueError("validation_fraction must be >= 0 and < 1, "
                             "got %s" % self.validation_fraction)
        if self.beta_1 < 0 or self.beta_1 >= 1:
            raise ValueError("beta_1 must be >= 0 and < 1, got %s" %
                             self.beta_1)
        if self.beta_2 < 0 or self.beta_2 >= 1:
            raise ValueError("beta_2 must be >= 0 and < 1, got %s" %
                             self.beta_2)
        if self.epsilon <= 0.0:
            raise ValueError("epsilon must be > 0, got %s." % self.epsilon)
        if self.n_iter_no_change <= 0:
            raise ValueError("n_iter_no_change must be > 0, got %s."
                             % self.n_iter_no_change)

        # raise ValueError if not registered
        if self.activation not in ACTIVATIONS:
            raise ValueError("The activation '%s' is not supported. Supported "
                             "activations are %s."
                             % (self.activation, list(sorted(ACTIVATIONS))))
        if self.learning_rate not in ["constant", "invscaling", "adaptive"]:
            raise ValueError("learning rate %s is not supported. " %
                             self.learning_rate)
        supported_solvers = _STOCHASTIC_SOLVERS + ["lbfgs"]
        if self.solver not in supported_solvers:
            raise ValueError("The solver %s is not supported. "
                             " Expected one of: %s" %
                             (self.solver, ", ".join(supported_solvers)))

    def _fit_lbfgs(self, X, y, activations, deltas, coef_grads,
                   intercept_grads, layer_units):
        # Store meta information for the parameters
        self._coef_indptr = []
        self._intercept_indptr = []
        start = 0

        # Save sizes and indices of coefficients for faster unpacking
        for i in range(self.n_layers_ - 1):
            n_fan_in, n_fan_out = layer_units[i], layer_units[i + 1]

            end = start + (n_fan_in * n_fan_out)
            self._coef_indptr.append((start, end, (n_fan_in, n_fan_out)))
            start = end

        # Save sizes and indices of intercepts for faster unpacking
        for i in range(self.n_layers_ - 1):
            end = start + layer_units[i + 1]
            self._intercept_indptr.append((start, end))
            start = end

        # Run LBFGS
        packed_coef_inter = _pack(self.coefs_,
                                  self.intercepts_)

        if self.verbose is True or self.verbose >= 1:
            iprint = 1
        else:
            iprint = -1

        opt_res = scipy.optimize.minimize(
                self._loss_grad_lbfgs, packed_coef_inter,
                method="L-BFGS-B", jac=True,
                options={
                    "maxfun": self.max_fun,
                    "maxiter": self.max_iter,
                    "iprint": iprint,
                    "gtol": self.tol
                },
                args=(X, y, activations, deltas, coef_grads, intercept_grads))
        self.n_iter_ = _check_optimize_result("lbfgs", opt_res, self.max_iter)
        self.loss_ = opt_res.fun
        self._unpack(opt_res.x)

    def _fit_stochastic(self, X, y, activations, deltas, coef_grads,
                        intercept_grads, layer_units, incremental):

        if not incremental or not hasattr(self, '_optimizer'):
            params = self.coefs_ + self.intercepts_

            if self.solver == 'sgd':
                self._optimizer = SGDOptimizer(
                    params, self.learning_rate_init, self.learning_rate,
                    self.momentum, self.nesterovs_momentum, self.power_t)
            elif self.solver == 'adam':
                self._optimizer = AdamOptimizer(
                    params, self.learning_rate_init, self.beta_1, self.beta_2,
                    self.epsilon)

        # early_stopping in partial_fit doesn't make sense
        early_stopping = self.early_stopping and not incremental
        if early_stopping:
            # don't stratify in multilabel classification
            should_stratify = is_classifier(self) and self.n_outputs_ == 1
            stratify = y if should_stratify else None
            X, X_val, y, y_val = train_test_split(
                X, y, random_state=self._random_state,
                test_size=self.validation_fraction,
                stratify=stratify)
            if is_classifier(self):
                y_val = self._label_binarizer.inverse_transform(y_val)
        else:
            X_val = None
            y_val = None

        n_samples = X.shape[0]
        sample_idx = np.arange(n_samples, dtype=int)

        if self.batch_size == 'auto':
            batch_size = min(200, n_samples)
        else:
            if self.batch_size < 1 or self.batch_size > n_samples:
                warnings.warn("Got `batch_size` less than 1 or larger than "
                              "sample size. It is going to be clipped")
            batch_size = np.clip(self.batch_size, 1, n_samples)

        try:
            for it in range(self.max_iter):
                if self.shuffle:
                    # Only shuffle the sample indices instead of X and y to
                    # reduce the memory footprint. These indices will be used
                    # to slice the X and y.
                    sample_idx = shuffle(sample_idx,
                                         random_state=self._random_state)

                accumulated_loss = 0.0
                for batch_slice in gen_batches(n_samples, batch_size):
                    if self.shuffle:
                        X_batch = _safe_indexing(X, sample_idx[batch_slice])
                        y_batch = y[sample_idx[batch_slice]]
                    else:
                        X_batch = X[batch_slice]
                        y_batch = y[batch_slice]

                    activations[0] = X_batch
                    batch_loss, coef_grads, intercept_grads = self._backprop(
                        X_batch, y_batch, activations, deltas,
                        coef_grads, intercept_grads)
                    accumulated_loss += batch_loss * (batch_slice.stop -
                                                      batch_slice.start)

                    # update weights
                    grads = coef_grads + intercept_grads
                    self._optimizer.update_params(grads)

                self.n_iter_ += 1
                self.loss_ = accumulated_loss / X.shape[0]

                self.t_ += n_samples
                self.loss_curve_.append(self.loss_)
                if self.verbose:
                    print("Iteration %d, loss = %.8f" % (self.n_iter_,
                                                         self.loss_))

                # update no_improvement_count based on training loss or
                # validation score according to early_stopping
                self._update_no_improvement_count(early_stopping, X_val, y_val)

                # for learning rate that needs to be updated at iteration end
                self._optimizer.iteration_ends(self.t_)

                if self._no_improvement_count > self.n_iter_no_change:
                    # not better than last `n_iter_no_change` iterations by tol
                    # stop or decrease learning rate
                    if early_stopping:
                        msg = ("Validation score did not improve more than "
                               "tol=%f for %d consecutive epochs." % (
                                   self.tol, self.n_iter_no_change))
                    else:
                        msg = ("Training loss did not improve more than tol=%f"
                               " for %d consecutive epochs." % (
                                   self.tol, self.n_iter_no_change))

                    is_stopping = self._optimizer.trigger_stopping(
                        msg, self.verbose)
                    if is_stopping:
                        break
                    else:
                        self._no_improvement_count = 0

                if incremental:
                    break

                if self.n_iter_ == self.max_iter:
                    warnings.warn(
                        "Stochastic Optimizer: Maximum iterations (%d) "
                        "reached and the optimization hasn't converged yet."
                        % self.max_iter, ConvergenceWarning)
        except KeyboardInterrupt:
            warnings.warn("Training interrupted by user.")

        if early_stopping:
            # restore best weights
            self.coefs_ = self._best_coefs
            self.intercepts_ = self._best_intercepts

    def _update_no_improvement_count(self, early_stopping, X_val, y_val):
        if early_stopping:
            # compute validation score, use that for stopping
            self.validation_scores_.append(self.score(X_val, y_val))

            if self.verbose:
                print("Validation score: %f" % self.validation_scores_[-1])
            # update best parameters
            # use validation_scores_, not loss_curve_
            # let's hope no-one overloads .score with mse
            last_valid_score = self.validation_scores_[-1]

            if last_valid_score < (self.best_validation_score_ +
                                   self.tol):
                self._no_improvement_count += 1
            else:
                self._no_improvement_count = 0

            if last_valid_score > self.best_validation_score_:
                self.best_validation_score_ = last_valid_score
                self._best_coefs = [c.copy() for c in self.coefs_]
                self._best_intercepts = [i.copy()
                                         for i in self.intercepts_]
        else:
            if self.loss_curve_[-1] > self.best_loss_ - self.tol:
                self._no_improvement_count += 1
            else:
                self._no_improvement_count = 0
            if self.loss_curve_[-1] < self.best_loss_:
                self.best_loss_ = self.loss_curve_[-1]

    def fit(self, X, y):
        """Fit the model to data matrix X and target(s) y.

        Parameters
        ----------
        X : ndarray or sparse matrix of shape (n_samples, n_features)
            The input data.

        y : ndarray of shape (n_samples,) or (n_samples, n_outputs)
            The target values (class labels in classification, real numbers in
            regression).

        Returns
        -------
        self : returns a trained MLP model.
        """
        return self._fit(X, y, incremental=False)

    @property
    def partial_fit(self):
        """Update the model with a single iteration over the given data.

        Parameters
        ----------
        X : {array-like, sparse matrix} of shape (n_samples, n_features)
            The input data.

        y : ndarray of shape (n_samples,)
            The target values.

        Returns
        -------
        self : returns a trained MLP model.
        """
        if self.solver not in _STOCHASTIC_SOLVERS:
            raise AttributeError("partial_fit is only available for stochastic"
                                 " optimizers. %s is not stochastic."
                                 % self.solver)
        return self._partial_fit

    def _partial_fit(self, X, y):
        return self._fit(X, y, incremental=True)


class MLPClassifier(ClassifierMixin, BaseMultilayerPerceptron):
    """Multi-layer Perceptron classifier.

    This model optimizes the log-loss function using LBFGS or stochastic
    gradient descent.

    .. versionadded:: 0.18

    Parameters
    ----------
    hidden_layer_sizes : tuple, length = n_layers - 2, default=(100,)
        The ith element represents the number of neurons in the ith
        hidden layer.

    activation : {'identity', 'logistic', 'tanh', 'relu'}, default='relu'
        Activation function for the hidden layer.

        - 'identity', no-op activation, useful to implement linear bottleneck,
          returns f(x) = x

        - 'logistic', the logistic sigmoid function,
          returns f(x) = 1 / (1 + exp(-x)).

        - 'tanh', the hyperbolic tan function,
          returns f(x) = tanh(x).

        - 'relu', the rectified linear unit function,
          returns f(x) = max(0, x)

    solver : {'lbfgs', 'sgd', 'adam'}, default='adam'
        The solver for weight optimization.

        - 'lbfgs' is an optimizer in the family of quasi-Newton methods.

        - 'sgd' refers to stochastic gradient descent.

        - 'adam' refers to a stochastic gradient-based optimizer proposed
          by Kingma, Diederik, and Jimmy Ba

        Note: The default solver 'adam' works pretty well on relatively
        large datasets (with thousands of training samples or more) in terms of
        both training time and validation score.
        For small datasets, however, 'lbfgs' can converge faster and perform
        better.

    alpha : float, default=0.0001
        L2 penalty (regularization term) parameter.

    batch_size : int, default='auto'
        Size of minibatches for stochastic optimizers.
        If the solver is 'lbfgs', the classifier will not use minibatch.
        When set to "auto", `batch_size=min(200, n_samples)`

    learning_rate : {'constant', 'invscaling', 'adaptive'}, default='constant'
        Learning rate schedule for weight updates.

        - 'constant' is a constant learning rate given by
          'learning_rate_init'.

        - 'invscaling' gradually decreases the learning rate at each
          time step 't' using an inverse scaling exponent of 'power_t'.
          effective_learning_rate = learning_rate_init / pow(t, power_t)

        - 'adaptive' keeps the learning rate constant to
          'learning_rate_init' as long as training loss keeps decreasing.
          Each time two consecutive epochs fail to decrease training loss by at
          least tol, or fail to increase validation score by at least tol if
          'early_stopping' is on, the current learning rate is divided by 5.

        Only used when ``solver='sgd'``.

    learning_rate_init : double, default=0.001
        The initial learning rate used. It controls the step-size
        in updating the weights. Only used when solver='sgd' or 'adam'.

    power_t : double, default=0.5
        The exponent for inverse scaling learning rate.
        It is used in updating effective learning rate when the learning_rate
        is set to 'invscaling'. Only used when solver='sgd'.

    max_iter : int, default=200
        Maximum number of iterations. The solver iterates until convergence
        (determined by 'tol') or this number of iterations. For stochastic
        solvers ('sgd', 'adam'), note that this determines the number of epochs
        (how many times each data point will be used), not the number of
        gradient steps.

    shuffle : bool, default=True
        Whether to shuffle samples in each iteration. Only used when
        solver='sgd' or 'adam'.

    random_state : int, RandomState instance, default=None
        Determines random number generation for weights and bias
        initialization, train-test split if early stopping is used, and batch
        sampling when solver='sgd' or 'adam'.
        Pass an int for reproducible results across multiple function calls.
        See :term:`Glossary <random_state>`.

    tol : float, default=1e-4
        Tolerance for the optimization. When the loss or score is not improving
        by at least ``tol`` for ``n_iter_no_change`` consecutive iterations,
        unless ``learning_rate`` is set to 'adaptive', convergence is
        considered to be reached and training stops.

    verbose : bool, default=False
        Whether to print progress messages to stdout.

    warm_start : bool, default=False
        When set to True, reuse the solution of the previous
        call to fit as initialization, otherwise, just erase the
        previous solution. See :term:`the Glossary <warm_start>`.

    momentum : float, default=0.9
        Momentum for gradient descent update. Should be between 0 and 1. Only
        used when solver='sgd'.

    nesterovs_momentum : bool, default=True
        Whether to use Nesterov's momentum. Only used when solver='sgd' and
        momentum > 0.

    early_stopping : bool, default=False
        Whether to use early stopping to terminate training when validation
        score is not improving. If set to true, it will automatically set
        aside 10% of training data as validation and terminate training when
        validation score is not improving by at least tol for
        ``n_iter_no_change`` consecutive epochs. The split is stratified,
        except in a multilabel setting.
        If early stopping is False, then the training stops when the training
        loss does not improve by more than tol for n_iter_no_change consecutive
        passes over the training set.
        Only effective when solver='sgd' or 'adam'

    validation_fraction : float, default=0.1
        The proportion of training data to set aside as validation set for
        early stopping. Must be between 0 and 1.
        Only used if early_stopping is True

    beta_1 : float, default=0.9
        Exponential decay rate for estimates of first moment vector in adam,
        should be in [0, 1). Only used when solver='adam'

    beta_2 : float, default=0.999
        Exponential decay rate for estimates of second moment vector in adam,
        should be in [0, 1). Only used when solver='adam'

    epsilon : float, default=1e-8
        Value for numerical stability in adam. Only used when solver='adam'

    n_iter_no_change : int, default=10
        Maximum number of epochs to not meet ``tol`` improvement.
        Only effective when solver='sgd' or 'adam'

        .. versionadded:: 0.20

    max_fun : int, default=15000
        Only used when solver='lbfgs'. Maximum number of loss function calls.
        The solver iterates until convergence (determined by 'tol'), number
        of iterations reaches max_iter, or this number of loss function calls.
        Note that number of loss function calls will be greater than or equal
        to the number of iterations for the `MLPClassifier`.

        .. versionadded:: 0.22

    Attributes
    ----------
    classes_ : ndarray or list of ndarray of shape (n_classes,)
        Class labels for each output.

    loss_ : float
        The current loss computed with the loss function.

    best_loss_ : float
        The minimum loss reached by the solver throughout fitting.

    loss_curve_ : list of shape (`n_iter_`,)
        The ith element in the list represents the loss at the ith iteration.

    t_ : int
        The number of training samples seen by the solver during fitting.

    coefs_ : list of shape (n_layers - 1,)
        The ith element in the list represents the weight matrix corresponding
        to layer i.

    intercepts_ : list of shape (n_layers - 1,)
        The ith element in the list represents the bias vector corresponding to
        layer i + 1.

    n_iter_ : int
        The number of iterations the solver has run.

    n_layers_ : int
        Number of layers.

    n_outputs_ : int
        Number of outputs.

    out_activation_ : str
        Name of the output activation function.

    Examples
    --------
    >>> from sklearn.neural_network import MLPClassifier
    >>> from sklearn.datasets import make_classification
    >>> from sklearn.model_selection import train_test_split
    >>> X, y = make_classification(n_samples=100, random_state=1)
    >>> X_train, X_test, y_train, y_test = train_test_split(X, y, stratify=y,
    ...                                                     random_state=1)
    >>> clf = MLPClassifier(random_state=1, max_iter=300).fit(X_train, y_train)
    >>> clf.predict_proba(X_test[:1])
    array([[0.038..., 0.961...]])
    >>> clf.predict(X_test[:5, :])
    array([1, 0, 1, 0, 1])
    >>> clf.score(X_test, y_test)
    0.8...

    Notes
    -----
    MLPClassifier trains iteratively since at each time step
    the partial derivatives of the loss function with respect to the model
    parameters are computed to update the parameters.

    It can also have a regularization term added to the loss function
    that shrinks model parameters to prevent overfitting.

    This implementation works with data represented as dense numpy arrays or
    sparse scipy arrays of floating point values.

    References
    ----------
    Hinton, Geoffrey E.
        "Connectionist learning procedures." Artificial intelligence 40.1
        (1989): 185-234.

    Glorot, Xavier, and Yoshua Bengio. "Understanding the difficulty of
        training deep feedforward neural networks." International Conference
        on Artificial Intelligence and Statistics. 2010.

    He, Kaiming, et al. "Delving deep into rectifiers: Surpassing human-level
        performance on imagenet classification." arXiv preprint
        arXiv:1502.01852 (2015).

    Kingma, Diederik, and Jimmy Ba. "Adam: A method for stochastic
        optimization." arXiv preprint arXiv:1412.6980 (2014).
    """
    @_deprecate_positional_args
    def __init__(self, hidden_layer_sizes=(100,), activation="relu", *,
                 solver='adam', alpha=0.0001,
                 batch_size='auto', learning_rate="constant",
                 learning_rate_init=0.001, power_t=0.5, max_iter=200,
                 shuffle=True, random_state=None, tol=1e-4,
                 verbose=False, warm_start=False, momentum=0.9,
                 nesterovs_momentum=True, early_stopping=False,
                 validation_fraction=0.1, beta_1=0.9, beta_2=0.999,
                 epsilon=1e-8, n_iter_no_change=10, max_fun=15000):
        super().__init__(
            hidden_layer_sizes=hidden_layer_sizes,
            activation=activation, solver=solver, alpha=alpha,
            batch_size=batch_size, learning_rate=learning_rate,
            learning_rate_init=learning_rate_init, power_t=power_t,
            max_iter=max_iter, loss='log_loss', shuffle=shuffle,
            random_state=random_state, tol=tol, verbose=verbose,
            warm_start=warm_start, momentum=momentum,
            nesterovs_momentum=nesterovs_momentum,
            early_stopping=early_stopping,
            validation_fraction=validation_fraction,
            beta_1=beta_1, beta_2=beta_2, epsilon=epsilon,
            n_iter_no_change=n_iter_no_change, max_fun=max_fun)

    def _validate_input(self, X, y, incremental, reset):
        X, y = self._validate_data(X, y, accept_sparse=['csr', 'csc'],
                                   multi_output=True,
                                   dtype=(np.float64, np.float32),
                                   reset=reset)
        if y.ndim == 2 and y.shape[1] == 1:
            y = column_or_1d(y, warn=True)

        # Matrix of actions to be taken under the possible combinations:
        # The case that incremental == True and classes_ not defined is
        # already checked by _check_partial_fit_first_call that is called
        # in _partial_fit below.
        # The cases are already grouped into the respective if blocks below.
        #
        # incremental warm_start classes_ def  action
        #    0            0         0        define classes_
        #    0            1         0        define classes_
        #    0            0         1        redefine classes_
        #
        #    0            1         1        check compat warm_start
        #    1            1         1        check compat warm_start
        #
        #    1            0         1        check compat last fit
        #
        # Note the reliance on short-circuiting here, so that the second
        # or part implies that classes_ is defined.
        if (
            (not hasattr(self, "classes_")) or
            (not self.warm_start and not incremental)
        ):
            self._label_binarizer = LabelBinarizer()
            self._label_binarizer.fit(y)
            self.classes_ = self._label_binarizer.classes_
        else:
            classes = unique_labels(y)
            if self.warm_start:
                if set(classes) != set(self.classes_):
                    raise ValueError(
                        f"warm_start can only be used where `y` has the same "
                        f"classes as in the previous call to fit. Previously "
                        f"got {self.classes_}, `y` has {classes}"
                    )
            elif len(np.setdiff1d(classes, self.classes_, assume_unique=True)):
                raise ValueError(
                    f"`y` has classes not in `self.classes_`. "
                    f"`self.classes_` has {self.classes_}. 'y' has {classes}."
                )

        # This downcast to bool is to prevent upcasting when working with
        # float32 data
        y = self._label_binarizer.transform(y).astype(bool)
        return X, y

    def predict(self, X):
        """Predict using the multi-layer perceptron classifier

        Parameters
        ----------
        X : {array-like, sparse matrix} of shape (n_samples, n_features)
            The input data.

        Returns
        -------
        y : ndarray, shape (n_samples,) or (n_samples, n_classes)
            The predicted classes.
        """
        check_is_fitted(self)
        y_pred = self._forward_pass_fast(X)

        if self.n_outputs_ == 1:
            y_pred = y_pred.ravel()

        return self._label_binarizer.inverse_transform(y_pred)

    @property
    def partial_fit(self):
        """Update the model with a single iteration over the given data.

        Parameters
        ----------
        X : {array-like, sparse matrix} of shape (n_samples, n_features)
            The input data.

        y : array-like of shape (n_samples,)
            The target values.

        classes : array of shape (n_classes,), default=None
            Classes across all calls to partial_fit.
            Can be obtained via `np.unique(y_all)`, where y_all is the
            target vector of the entire dataset.
            This argument is required for the first call to partial_fit
            and can be omitted in the subsequent calls.
            Note that y doesn't need to contain all labels in `classes`.

        Returns
        -------
        self : returns a trained MLP model.
        """
        if self.solver not in _STOCHASTIC_SOLVERS:
            raise AttributeError("partial_fit is only available for stochastic"
                                 " optimizer. %s is not stochastic"
                                 % self.solver)
        return self._partial_fit

    def _partial_fit(self, X, y, classes=None):
        if _check_partial_fit_first_call(self, classes):
            self._label_binarizer = LabelBinarizer()
            if type_of_target(y).startswith('multilabel'):
                self._label_binarizer.fit(y)
            else:
                self._label_binarizer.fit(classes)

        super()._partial_fit(X, y)

        return self

    def predict_log_proba(self, X):
        """Return the log of probability estimates.

        Parameters
        ----------
        X : ndarray of shape (n_samples, n_features)
            The input data.

        Returns
        -------
        log_y_prob : ndarray of shape (n_samples, n_classes)
            The predicted log-probability of the sample for each class
            in the model, where classes are ordered as they are in
            `self.classes_`. Equivalent to log(predict_proba(X))
        """
        y_prob = self.predict_proba(X)
        return np.log(y_prob, out=y_prob)

    def predict_proba(self, X):
        """Probability estimates.

        Parameters
        ----------
        X : {array-like, sparse matrix} of shape (n_samples, n_features)
            The input data.

        Returns
        -------
        y_prob : ndarray of shape (n_samples, n_classes)
            The predicted probability of the sample for each class in the
            model, where classes are ordered as they are in `self.classes_`.
        """
        check_is_fitted(self)
        y_pred = self._forward_pass_fast(X)

        if self.n_outputs_ == 1:
            y_pred = y_pred.ravel()

        if y_pred.ndim == 1:
            return np.vstack([1 - y_pred, y_pred]).T
        else:
            return y_pred


class MLPRegressor(RegressorMixin, BaseMultilayerPerceptron):
    """Multi-layer Perceptron regressor.

    This model optimizes the squared-loss using LBFGS or stochastic gradient
    descent.

    .. versionadded:: 0.18

    Parameters
    ----------
    hidden_layer_sizes : tuple, length = n_layers - 2, default=(100,)
        The ith element represents the number of neurons in the ith
        hidden layer.

    activation : {'identity', 'logistic', 'tanh', 'relu'}, default='relu'
        Activation function for the hidden layer.

        - 'identity', no-op activation, useful to implement linear bottleneck,
          returns f(x) = x

        - 'logistic', the logistic sigmoid function,
          returns f(x) = 1 / (1 + exp(-x)).

        - 'tanh', the hyperbolic tan function,
          returns f(x) = tanh(x).

        - 'relu', the rectified linear unit function,
          returns f(x) = max(0, x)

    solver : {'lbfgs', 'sgd', 'adam'}, default='adam'
        The solver for weight optimization.

        - 'lbfgs' is an optimizer in the family of quasi-Newton methods.

        - 'sgd' refers to stochastic gradient descent.

        - 'adam' refers to a stochastic gradient-based optimizer proposed by
          Kingma, Diederik, and Jimmy Ba

        Note: The default solver 'adam' works pretty well on relatively
        large datasets (with thousands of training samples or more) in terms of
        both training time and validation score.
        For small datasets, however, 'lbfgs' can converge faster and perform
        better.

    alpha : float, default=0.0001
        L2 penalty (regularization term) parameter.

    batch_size : int, default='auto'
        Size of minibatches for stochastic optimizers.
        If the solver is 'lbfgs', the classifier will not use minibatch.
        When set to "auto", `batch_size=min(200, n_samples)`

    learning_rate : {'constant', 'invscaling', 'adaptive'}, default='constant'
        Learning rate schedule for weight updates.

        - 'constant' is a constant learning rate given by
          'learning_rate_init'.

        - 'invscaling' gradually decreases the learning rate ``learning_rate_``
          at each time step 't' using an inverse scaling exponent of 'power_t'.
          effective_learning_rate = learning_rate_init / pow(t, power_t)

        - 'adaptive' keeps the learning rate constant to
          'learning_rate_init' as long as training loss keeps decreasing.
          Each time two consecutive epochs fail to decrease training loss by at
          least tol, or fail to increase validation score by at least tol if
          'early_stopping' is on, the current learning rate is divided by 5.

        Only used when solver='sgd'.

    learning_rate_init : double, default=0.001
        The initial learning rate used. It controls the step-size
        in updating the weights. Only used when solver='sgd' or 'adam'.

    power_t : double, default=0.5
        The exponent for inverse scaling learning rate.
        It is used in updating effective learning rate when the learning_rate
        is set to 'invscaling'. Only used when solver='sgd'.

    max_iter : int, default=200
        Maximum number of iterations. The solver iterates until convergence
        (determined by 'tol') or this number of iterations. For stochastic
        solvers ('sgd', 'adam'), note that this determines the number of epochs
        (how many times each data point will be used), not the number of
        gradient steps.

    shuffle : bool, default=True
        Whether to shuffle samples in each iteration. Only used when
        solver='sgd' or 'adam'.

    random_state : int, RandomState instance, default=None
        Determines random number generation for weights and bias
        initialization, train-test split if early stopping is used, and batch
        sampling when solver='sgd' or 'adam'.
        Pass an int for reproducible results across multiple function calls.
        See :term:`Glossary <random_state>`.

    tol : float, default=1e-4
        Tolerance for the optimization. When the loss or score is not improving
        by at least ``tol`` for ``n_iter_no_change`` consecutive iterations,
        unless ``learning_rate`` is set to 'adaptive', convergence is
        considered to be reached and training stops.

    verbose : bool, default=False
        Whether to print progress messages to stdout.

    warm_start : bool, default=False
        When set to True, reuse the solution of the previous
        call to fit as initialization, otherwise, just erase the
        previous solution. See :term:`the Glossary <warm_start>`.

    momentum : float, default=0.9
        Momentum for gradient descent update.  Should be between 0 and 1. Only
        used when solver='sgd'.

    nesterovs_momentum : bool, default=True
        Whether to use Nesterov's momentum. Only used when solver='sgd' and
        momentum > 0.

    early_stopping : bool, default=False
        Whether to use early stopping to terminate training when validation
        score is not improving. If set to true, it will automatically set
        aside 10% of training data as validation and terminate training when
        validation score is not improving by at least ``tol`` for
        ``n_iter_no_change`` consecutive epochs.
        Only effective when solver='sgd' or 'adam'

    validation_fraction : float, default=0.1
        The proportion of training data to set aside as validation set for
        early stopping. Must be between 0 and 1.
        Only used if early_stopping is True

    beta_1 : float, default=0.9
        Exponential decay rate for estimates of first moment vector in adam,
        should be in [0, 1). Only used when solver='adam'

    beta_2 : float, default=0.999
        Exponential decay rate for estimates of second moment vector in adam,
        should be in [0, 1). Only used when solver='adam'

    epsilon : float, default=1e-8
        Value for numerical stability in adam. Only used when solver='adam'

    n_iter_no_change : int, default=10
        Maximum number of epochs to not meet ``tol`` improvement.
        Only effective when solver='sgd' or 'adam'

        .. versionadded:: 0.20

    max_fun : int, default=15000
        Only used when solver='lbfgs'. Maximum number of function calls.
        The solver iterates until convergence (determined by 'tol'), number
        of iterations reaches max_iter, or this number of function calls.
        Note that number of function calls will be greater than or equal to
        the number of iterations for the MLPRegressor.

        .. versionadded:: 0.22

    Attributes
    ----------
    loss_ : float
        The current loss computed with the loss function.

    best_loss_ : float
        The minimum loss reached by the solver throughout fitting.

    loss_curve_ : list of shape (`n_iter_`,)
        Loss value evaluated at the end of each training step.
        The ith element in the list represents the loss at the ith iteration.

    t_ : int
        The number of training samples seen by the solver during fitting.
        Mathematically equals `n_iters * X.shape[0]`, it means
        `time_step` and it is used by optimizer's learning rate scheduler.

    coefs_ : list of shape (n_layers - 1,)
        The ith element in the list represents the weight matrix corresponding
        to layer i.

    intercepts_ : list of shape (n_layers - 1,)
        The ith element in the list represents the bias vector corresponding to
        layer i + 1.

    n_iter_ : int
        The number of iterations the solver has run.

    n_layers_ : int
        Number of layers.

    n_outputs_ : int
        Number of outputs.

    out_activation_ : str
        Name of the output activation function.

    Examples
    --------
    >>> from sklearn.neural_network import MLPRegressor
    >>> from sklearn.datasets import make_regression
    >>> from sklearn.model_selection import train_test_split
    >>> X, y = make_regression(n_samples=200, random_state=1)
    >>> X_train, X_test, y_train, y_test = train_test_split(X, y,
    ...                                                     random_state=1)
    >>> regr = MLPRegressor(random_state=1, max_iter=500).fit(X_train, y_train)
    >>> regr.predict(X_test[:2])
    array([-0.9..., -7.1...])
    >>> regr.score(X_test, y_test)
    0.4...

    Notes
    -----
    MLPRegressor trains iteratively since at each time step
    the partial derivatives of the loss function with respect to the model
    parameters are computed to update the parameters.

    It can also have a regularization term added to the loss function
    that shrinks model parameters to prevent overfitting.

    This implementation works with data represented as dense and sparse numpy
    arrays of floating point values.

    References
    ----------
    Hinton, Geoffrey E.
        "Connectionist learning procedures." Artificial intelligence 40.1
        (1989): 185-234.

    Glorot, Xavier, and Yoshua Bengio. "Understanding the difficulty of
        training deep feedforward neural networks." International Conference
        on Artificial Intelligence and Statistics. 2010.

    He, Kaiming, et al. "Delving deep into rectifiers: Surpassing human-level
        performance on imagenet classification." arXiv preprint
        arXiv:1502.01852 (2015).

    Kingma, Diederik, and Jimmy Ba. "Adam: A method for stochastic
        optimization." arXiv preprint arXiv:1412.6980 (2014).
    """
    @_deprecate_positional_args
    def __init__(self, hidden_layer_sizes=(100,), activation="relu", *,
                 solver='adam', alpha=0.0001,
                 batch_size='auto', learning_rate="constant",
                 learning_rate_init=0.001,
                 power_t=0.5, max_iter=200, shuffle=True,
                 random_state=None, tol=1e-4,
                 verbose=False, warm_start=False, momentum=0.9,
                 nesterovs_momentum=True, early_stopping=False,
                 validation_fraction=0.1, beta_1=0.9, beta_2=0.999,
                 epsilon=1e-8, n_iter_no_change=10, max_fun=15000):
        super().__init__(
            hidden_layer_sizes=hidden_layer_sizes,
            activation=activation, solver=solver, alpha=alpha,
            batch_size=batch_size, learning_rate=learning_rate,
            learning_rate_init=learning_rate_init, power_t=power_t,
            max_iter=max_iter, loss='squared_loss', shuffle=shuffle,
            random_state=random_state, tol=tol, verbose=verbose,
            warm_start=warm_start, momentum=momentum,
            nesterovs_momentum=nesterovs_momentum,
            early_stopping=early_stopping,
            validation_fraction=validation_fraction,
            beta_1=beta_1, beta_2=beta_2, epsilon=epsilon,
            n_iter_no_change=n_iter_no_change, max_fun=max_fun)

    def predict(self, X):
        """Predict using the multi-layer perceptron model.

        Parameters
        ----------
        X : {array-like, sparse matrix} of shape (n_samples, n_features)
            The input data.

        Returns
        -------
        y : ndarray of shape (n_samples, n_outputs)
            The predicted values.
        """
        check_is_fitted(self)
        y_pred = self._forward_pass_fast(X)
        if y_pred.shape[1] == 1:
            return y_pred.ravel()
        return y_pred

    def _validate_input(self, X, y, incremental, reset):
        X, y = self._validate_data(X, y, accept_sparse=['csr', 'csc'],
                                   multi_output=True, y_numeric=True,
                                   dtype=(np.float64, np.float32),
                                   reset=reset)
        if y.ndim == 2 and y.shape[1] == 1:
            y = column_or_1d(y, warn=True)
        return X, y


SVM


import numpy as np

from ._base import _fit_liblinear, BaseSVC, BaseLibSVM
from ..base import BaseEstimator, RegressorMixin, OutlierMixin
from ..linear_model._base import LinearClassifierMixin, SparseCoefMixin, \
    LinearModel
from ..utils.validation import _num_samples
from ..utils.validation import _deprecate_positional_args
from ..utils.multiclass import check_classification_targets
from ..utils.deprecation import deprecated


class LinearSVC(LinearClassifierMixin,
                SparseCoefMixin,
                BaseEstimator):
    """Linear Support Vector Classification.

    Similar to SVC with parameter kernel='linear', but implemented in terms of
    liblinear rather than libsvm, so it has more flexibility in the choice of
    penalties and loss functions and should scale better to large numbers of
    samples.

    This class supports both dense and sparse input and the multiclass support
    is handled according to a one-vs-the-rest scheme.

    Read more in the :ref:`User Guide <svm_classification>`.

    Parameters
    ----------
    penalty : {'l1', 'l2'}, default='l2'
        Specifies the norm used in the penalization. The 'l2'
        penalty is the standard used in SVC. The 'l1' leads to ``coef_``
        vectors that are sparse.

    loss : {'hinge', 'squared_hinge'}, default='squared_hinge'
        Specifies the loss function. 'hinge' is the standard SVM loss
        (used e.g. by the SVC class) while 'squared_hinge' is the
        square of the hinge loss. The combination of ``penalty='l1'``
        and ``loss='hinge'`` is not supported.

    dual : bool, default=True
        Select the algorithm to either solve the dual or primal
        optimization problem. Prefer dual=False when n_samples > n_features.

    tol : float, default=1e-4
        Tolerance for stopping criteria.

    C : float, default=1.0
        Regularization parameter. The strength of the regularization is
        inversely proportional to C. Must be strictly positive.

    multi_class : {'ovr', 'crammer_singer'}, default='ovr'
        Determines the multi-class strategy if `y` contains more than
        two classes.
        ``"ovr"`` trains n_classes one-vs-rest classifiers, while
        ``"crammer_singer"`` optimizes a joint objective over all classes.
        While `crammer_singer` is interesting from a theoretical perspective
        as it is consistent, it is seldom used in practice as it rarely leads
        to better accuracy and is more expensive to compute.
        If ``"crammer_singer"`` is chosen, the options loss, penalty and dual
        will be ignored.

    fit_intercept : bool, default=True
        Whether to calculate the intercept for this model. If set
        to false, no intercept will be used in calculations
        (i.e. data is expected to be already centered).

    intercept_scaling : float, default=1
        When self.fit_intercept is True, instance vector x becomes
        ``[x, self.intercept_scaling]``,
        i.e. a "synthetic" feature with constant value equals to
        intercept_scaling is appended to the instance vector.
        The intercept becomes intercept_scaling * synthetic feature weight
        Note! the synthetic feature weight is subject to l1/l2 regularization
        as all other features.
        To lessen the effect of regularization on synthetic feature weight
        (and therefore on the intercept) intercept_scaling has to be increased.

    class_weight : dict or 'balanced', default=None
        Set the parameter C of class i to ``class_weight[i]*C`` for
        SVC. If not given, all classes are supposed to have
        weight one.
        The "balanced" mode uses the values of y to automatically adjust
        weights inversely proportional to class frequencies in the input data
        as ``n_samples / (n_classes * np.bincount(y))``.

    verbose : int, default=0
        Enable verbose output. Note that this setting takes advantage of a
        per-process runtime setting in liblinear that, if enabled, may not work
        properly in a multithreaded context.

    random_state : int, RandomState instance or None, default=None
        Controls the pseudo random number generation for shuffling the data for
        the dual coordinate descent (if ``dual=True``). When ``dual=False`` the
        underlying implementation of :class:`LinearSVC` is not random and
        ``random_state`` has no effect on the results.
        Pass an int for reproducible output across multiple function calls.
        See :term:`Glossary <random_state>`.

    max_iter : int, default=1000
        The maximum number of iterations to be run.

    Attributes
    ----------
    coef_ : ndarray of shape (1, n_features) if n_classes == 2 \
            else (n_classes, n_features)
        Weights assigned to the features (coefficients in the primal
        problem).

        ``coef_`` is a readonly property derived from ``raw_coef_`` that
        follows the internal memory layout of liblinear.

    intercept_ : ndarray of shape (1,) if n_classes == 2 else (n_classes,)
        Constants in decision function.

    classes_ : ndarray of shape (n_classes,)
        The unique classes labels.

    n_iter_ : int
        Maximum number of iterations run across all classes.

    See Also
    --------
    SVC : Implementation of Support Vector Machine classifier using libsvm:
        the kernel can be non-linear but its SMO algorithm does not
        scale to large number of samples as LinearSVC does.

        Furthermore SVC multi-class mode is implemented using one
        vs one scheme while LinearSVC uses one vs the rest. It is
        possible to implement one vs the rest with SVC by using the
        :class:`~sklearn.multiclass.OneVsRestClassifier` wrapper.

        Finally SVC can fit dense data without memory copy if the input
        is C-contiguous. Sparse data will still incur memory copy though.

    sklearn.linear_model.SGDClassifier : SGDClassifier can optimize the same
        cost function as LinearSVC
        by adjusting the penalty and loss parameters. In addition it requires
        less memory, allows incremental (online) learning, and implements
        various loss functions and regularization regimes.

    Notes
    -----
    The underlying C implementation uses a random number generator to
    select features when fitting the model. It is thus not uncommon
    to have slightly different results for the same input data. If
    that happens, try with a smaller ``tol`` parameter.

    The underlying implementation, liblinear, uses a sparse internal
    representation for the data that will incur a memory copy.

    Predict output may not match that of standalone liblinear in certain
    cases. See :ref:`differences from liblinear <liblinear_differences>`
    in the narrative documentation.

    References
    ----------
    `LIBLINEAR: A Library for Large Linear Classification
    <https://www.csie.ntu.edu.tw/~cjlin/liblinear/>`__

    Examples
    --------
    >>> from sklearn.svm import LinearSVC
    >>> from sklearn.pipeline import make_pipeline
    >>> from sklearn.preprocessing import StandardScaler
    >>> from sklearn.datasets import make_classification
    >>> X, y = make_classification(n_features=4, random_state=0)
    >>> clf = make_pipeline(StandardScaler(),
    ...                     LinearSVC(random_state=0, tol=1e-5))
    >>> clf.fit(X, y)
    Pipeline(steps=[('standardscaler', StandardScaler()),
                    ('linearsvc', LinearSVC(random_state=0, tol=1e-05))])

    >>> print(clf.named_steps['linearsvc'].coef_)
    [[0.141...   0.526... 0.679... 0.493...]]

    >>> print(clf.named_steps['linearsvc'].intercept_)
    [0.1693...]
    >>> print(clf.predict([[0, 0, 0, 0]]))
    [1]
    """
    @_deprecate_positional_args
    def __init__(self, penalty='l2', loss='squared_hinge', *, dual=True,
                 tol=1e-4, C=1.0, multi_class='ovr', fit_intercept=True,
                 intercept_scaling=1, class_weight=None, verbose=0,
                 random_state=None, max_iter=1000):
        self.dual = dual
        self.tol = tol
        self.C = C
        self.multi_class = multi_class
        self.fit_intercept = fit_intercept
        self.intercept_scaling = intercept_scaling
        self.class_weight = class_weight
        self.verbose = verbose
        self.random_state = random_state
        self.max_iter = max_iter
        self.penalty = penalty
        self.loss = loss

    def fit(self, X, y, sample_weight=None):
        """Fit the model according to the given training data.

        Parameters
        ----------
        X : {array-like, sparse matrix} of shape (n_samples, n_features)
            Training vector, where n_samples in the number of samples and
            n_features is the number of features.

        y : array-like of shape (n_samples,)
            Target vector relative to X.

        sample_weight : array-like of shape (n_samples,), default=None
            Array of weights that are assigned to individual
            samples. If not provided,
            then each sample is given unit weight.

            .. versionadded:: 0.18

        Returns
        -------
        self : object
            An instance of the estimator.
        """
        if self.C < 0:
            raise ValueError("Penalty term must be positive; got (C=%r)"
                             % self.C)

        X, y = self._validate_data(X, y, accept_sparse='csr',
                                   dtype=np.float64, order="C",
                                   accept_large_sparse=False)
        check_classification_targets(y)
        self.classes_ = np.unique(y)

        self.coef_, self.intercept_, self.n_iter_ = _fit_liblinear(
            X, y, self.C, self.fit_intercept, self.intercept_scaling,
            self.class_weight, self.penalty, self.dual, self.verbose,
            self.max_iter, self.tol, self.random_state, self.multi_class,
            self.loss, sample_weight=sample_weight)

        if self.multi_class == "crammer_singer" and len(self.classes_) == 2:
            self.coef_ = (self.coef_[1] - self.coef_[0]).reshape(1, -1)
            if self.fit_intercept:
                intercept = self.intercept_[1] - self.intercept_[0]
                self.intercept_ = np.array([intercept])

        return self

    def _more_tags(self):
        return {
            '_xfail_checks': {
                'check_sample_weights_invariance':
                'zero sample_weight is not equivalent to removing samples',
            }
        }


class LinearSVR(RegressorMixin, LinearModel):
    """Linear Support Vector Regression.

    Similar to SVR with parameter kernel='linear', but implemented in terms of
    liblinear rather than libsvm, so it has more flexibility in the choice of
    penalties and loss functions and should scale better to large numbers of
    samples.

    This class supports both dense and sparse input.

    Read more in the :ref:`User Guide <svm_regression>`.

    .. versionadded:: 0.16

    Parameters
    ----------
    epsilon : float, default=0.0
        Epsilon parameter in the epsilon-insensitive loss function. Note
        that the value of this parameter depends on the scale of the target
        variable y. If unsure, set ``epsilon=0``.

    tol : float, default=1e-4
        Tolerance for stopping criteria.

    C : float, default=1.0
        Regularization parameter. The strength of the regularization is
        inversely proportional to C. Must be strictly positive.

    loss : {'epsilon_insensitive', 'squared_epsilon_insensitive'}, \
            default='epsilon_insensitive'
        Specifies the loss function. The epsilon-insensitive loss
        (standard SVR) is the L1 loss, while the squared epsilon-insensitive
        loss ('squared_epsilon_insensitive') is the L2 loss.

    fit_intercept : bool, default=True
        Whether to calculate the intercept for this model. If set
        to false, no intercept will be used in calculations
        (i.e. data is expected to be already centered).

    intercept_scaling : float, default=1.
        When self.fit_intercept is True, instance vector x becomes
        [x, self.intercept_scaling],
        i.e. a "synthetic" feature with constant value equals to
        intercept_scaling is appended to the instance vector.
        The intercept becomes intercept_scaling * synthetic feature weight
        Note! the synthetic feature weight is subject to l1/l2 regularization
        as all other features.
        To lessen the effect of regularization on synthetic feature weight
        (and therefore on the intercept) intercept_scaling has to be increased.

    dual : bool, default=True
        Select the algorithm to either solve the dual or primal
        optimization problem. Prefer dual=False when n_samples > n_features.

    verbose : int, default=0
        Enable verbose output. Note that this setting takes advantage of a
        per-process runtime setting in liblinear that, if enabled, may not work
        properly in a multithreaded context.

    random_state : int, RandomState instance or None, default=None
        Controls the pseudo random number generation for shuffling the data.
        Pass an int for reproducible output across multiple function calls.
        See :term:`Glossary <random_state>`.

    max_iter : int, default=1000
        The maximum number of iterations to be run.

    Attributes
    ----------
    coef_ : ndarray of shape (n_features) if n_classes == 2 \
            else (n_classes, n_features)
        Weights assigned to the features (coefficients in the primal
        problem).

        `coef_` is a readonly property derived from `raw_coef_` that
        follows the internal memory layout of liblinear.

    intercept_ : ndarray of shape (1) if n_classes == 2 else (n_classes)
        Constants in decision function.

    n_iter_ : int
        Maximum number of iterations run across all classes.

    Examples
    --------
    >>> from sklearn.svm import LinearSVR
    >>> from sklearn.pipeline import make_pipeline
    >>> from sklearn.preprocessing import StandardScaler
    >>> from sklearn.datasets import make_regression
    >>> X, y = make_regression(n_features=4, random_state=0)
    >>> regr = make_pipeline(StandardScaler(),
    ...                      LinearSVR(random_state=0, tol=1e-5))
    >>> regr.fit(X, y)
    Pipeline(steps=[('standardscaler', StandardScaler()),
                    ('linearsvr', LinearSVR(random_state=0, tol=1e-05))])

    >>> print(regr.named_steps['linearsvr'].coef_)
    [18.582... 27.023... 44.357... 64.522...]
    >>> print(regr.named_steps['linearsvr'].intercept_)
    [-4...]
    >>> print(regr.predict([[0, 0, 0, 0]]))
    [-2.384...]


    See Also
    --------
    LinearSVC : Implementation of Support Vector Machine classifier using the
        same library as this class (liblinear).

    SVR : Implementation of Support Vector Machine regression using libsvm:
        the kernel can be non-linear but its SMO algorithm does not
        scale to large number of samples as LinearSVC does.

    sklearn.linear_model.SGDRegressor : SGDRegressor can optimize the same cost
        function as LinearSVR
        by adjusting the penalty and loss parameters. In addition it requires
        less memory, allows incremental (online) learning, and implements
        various loss functions and regularization regimes.
    """

    @_deprecate_positional_args
    def __init__(self, *, epsilon=0.0, tol=1e-4, C=1.0,
                 loss='epsilon_insensitive', fit_intercept=True,
                 intercept_scaling=1., dual=True, verbose=0,
                 random_state=None, max_iter=1000):
        self.tol = tol
        self.C = C
        self.epsilon = epsilon
        self.fit_intercept = fit_intercept
        self.intercept_scaling = intercept_scaling
        self.verbose = verbose
        self.random_state = random_state
        self.max_iter = max_iter
        self.dual = dual
        self.loss = loss

    def fit(self, X, y, sample_weight=None):
        """Fit the model according to the given training data.

        Parameters
        ----------
        X : {array-like, sparse matrix} of shape (n_samples, n_features)
            Training vector, where n_samples in the number of samples and
            n_features is the number of features.

        y : array-like of shape (n_samples,)
            Target vector relative to X

        sample_weight : array-like of shape (n_samples,), default=None
            Array of weights that are assigned to individual
            samples. If not provided,
            then each sample is given unit weight.

            .. versionadded:: 0.18

        Returns
        -------
        self : object
            An instance of the estimator.
        """
        if self.C < 0:
            raise ValueError("Penalty term must be positive; got (C=%r)"
                             % self.C)

        X, y = self._validate_data(X, y, accept_sparse='csr',
                                   dtype=np.float64, order="C",
                                   accept_large_sparse=False)
        penalty = 'l2'  # SVR only accepts l2 penalty
        self.coef_, self.intercept_, self.n_iter_ = _fit_liblinear(
            X, y, self.C, self.fit_intercept, self.intercept_scaling,
            None, penalty, self.dual, self.verbose,
            self.max_iter, self.tol, self.random_state, loss=self.loss,
            epsilon=self.epsilon, sample_weight=sample_weight)
        self.coef_ = self.coef_.ravel()

        return self

    def _more_tags(self):
        return {
            '_xfail_checks': {
                'check_sample_weights_invariance':
                'zero sample_weight is not equivalent to removing samples',
            }
        }


class SVC(BaseSVC):
    """C-Support Vector Classification.

    The implementation is based on libsvm. The fit time scales at least
    quadratically with the number of samples and may be impractical
    beyond tens of thousands of samples. For large datasets
    consider using :class:`~sklearn.svm.LinearSVC` or
    :class:`~sklearn.linear_model.SGDClassifier` instead, possibly after a
    :class:`~sklearn.kernel_approximation.Nystroem` transformer.

    The multiclass support is handled according to a one-vs-one scheme.

    For details on the precise mathematical formulation of the provided
    kernel functions and how `gamma`, `coef0` and `degree` affect each
    other, see the corresponding section in the narrative documentation:
    :ref:`svm_kernels`.

    Read more in the :ref:`User Guide <svm_classification>`.

    Parameters
    ----------
    C : float, default=1.0
        Regularization parameter. The strength of the regularization is
        inversely proportional to C. Must be strictly positive. The penalty
        is a squared l2 penalty.

    kernel : {'linear', 'poly', 'rbf', 'sigmoid', 'precomputed'}, default='rbf'
        Specifies the kernel type to be used in the algorithm.
        It must be one of 'linear', 'poly', 'rbf', 'sigmoid', 'precomputed' or
        a callable.
        If none is given, 'rbf' will be used. If a callable is given it is
        used to pre-compute the kernel matrix from data matrices; that matrix
        should be an array of shape ``(n_samples, n_samples)``.

    degree : int, default=3
        Degree of the polynomial kernel function ('poly').
        Ignored by all other kernels.

    gamma : {'scale', 'auto'} or float, default='scale'
        Kernel coefficient for 'rbf', 'poly' and 'sigmoid'.

        - if ``gamma='scale'`` (default) is passed then it uses
          1 / (n_features * X.var()) as value of gamma,
        - if 'auto', uses 1 / n_features.

        .. versionchanged:: 0.22
           The default value of ``gamma`` changed from 'auto' to 'scale'.

    coef0 : float, default=0.0
        Independent term in kernel function.
        It is only significant in 'poly' and 'sigmoid'.

    shrinking : bool, default=True
        Whether to use the shrinking heuristic.
        See the :ref:`User Guide <shrinking_svm>`.

    probability : bool, default=False
        Whether to enable probability estimates. This must be enabled prior
        to calling `fit`, will slow down that method as it internally uses
        5-fold cross-validation, and `predict_proba` may be inconsistent with
        `predict`. Read more in the :ref:`User Guide <scores_probabilities>`.

    tol : float, default=1e-3
        Tolerance for stopping criterion.

    cache_size : float, default=200
        Specify the size of the kernel cache (in MB).

    class_weight : dict or 'balanced', default=None
        Set the parameter C of class i to class_weight[i]*C for
        SVC. If not given, all classes are supposed to have
        weight one.
        The "balanced" mode uses the values of y to automatically adjust
        weights inversely proportional to class frequencies in the input data
        as ``n_samples / (n_classes * np.bincount(y))``

    verbose : bool, default=False
        Enable verbose output. Note that this setting takes advantage of a
        per-process runtime setting in libsvm that, if enabled, may not work
        properly in a multithreaded context.

    max_iter : int, default=-1
        Hard limit on iterations within solver, or -1 for no limit.

    decision_function_shape : {'ovo', 'ovr'}, default='ovr'
        Whether to return a one-vs-rest ('ovr') decision function of shape
        (n_samples, n_classes) as all other classifiers, or the original
        one-vs-one ('ovo') decision function of libsvm which has shape
        (n_samples, n_classes * (n_classes - 1) / 2). However, one-vs-one
        ('ovo') is always used as multi-class strategy. The parameter is
        ignored for binary classification.

        .. versionchanged:: 0.19
            decision_function_shape is 'ovr' by default.

        .. versionadded:: 0.17
           *decision_function_shape='ovr'* is recommended.

        .. versionchanged:: 0.17
           Deprecated *decision_function_shape='ovo' and None*.

    break_ties : bool, default=False
        If true, ``decision_function_shape='ovr'``, and number of classes > 2,
        :term:`predict` will break ties according to the confidence values of
        :term:`decision_function`; otherwise the first class among the tied
        classes is returned. Please note that breaking ties comes at a
        relatively high computational cost compared to a simple predict.

        .. versionadded:: 0.22

    random_state : int, RandomState instance or None, default=None
        Controls the pseudo random number generation for shuffling the data for
        probability estimates. Ignored when `probability` is False.
        Pass an int for reproducible output across multiple function calls.
        See :term:`Glossary <random_state>`.

    Attributes
    ----------
    class_weight_ : ndarray of shape (n_classes,)
        Multipliers of parameter C for each class.
        Computed based on the ``class_weight`` parameter.

    classes_ : ndarray of shape (n_classes,)
        The classes labels.

    coef_ : ndarray of shape (n_classes * (n_classes - 1) / 2, n_features)
        Weights assigned to the features (coefficients in the primal
        problem). This is only available in the case of a linear kernel.

        `coef_` is a readonly property derived from `dual_coef_` and
        `support_vectors_`.

    dual_coef_ : ndarray of shape (n_classes -1, n_SV)
        Dual coefficients of the support vector in the decision
        function (see :ref:`sgd_mathematical_formulation`), multiplied by
        their targets.
        For multiclass, coefficient for all 1-vs-1 classifiers.
        The layout of the coefficients in the multiclass case is somewhat
        non-trivial. See the :ref:`multi-class section of the User Guide
        <svm_multi_class>` for details.

    fit_status_ : int
        0 if correctly fitted, 1 otherwise (will raise warning)

    intercept_ : ndarray of shape (n_classes * (n_classes - 1) / 2,)
        Constants in decision function.

    support_ : ndarray of shape (n_SV)
        Indices of support vectors.

    support_vectors_ : ndarray of shape (n_SV, n_features)
        Support vectors.

    n_support_ : ndarray of shape (n_classes,), dtype=int32
        Number of support vectors for each class.

    probA_ : ndarray of shape (n_classes * (n_classes - 1) / 2)
    probB_ : ndarray of shape (n_classes * (n_classes - 1) / 2)
        If `probability=True`, it corresponds to the parameters learned in
        Platt scaling to produce probability estimates from decision values.
        If `probability=False`, it's an empty array. Platt scaling uses the
        logistic function
        ``1 / (1 + exp(decision_value * probA_ + probB_))``
        where ``probA_`` and ``probB_`` are learned from the dataset [2]_. For
        more information on the multiclass case and training procedure see
        section 8 of [1]_.

    shape_fit_ : tuple of int of shape (n_dimensions_of_X,)
        Array dimensions of training vector ``X``.

    Examples
    --------
    >>> import numpy as np
    >>> from sklearn.pipeline import make_pipeline
    >>> from sklearn.preprocessing import StandardScaler
    >>> X = np.array([[-1, -1], [-2, -1], [1, 1], [2, 1]])
    >>> y = np.array([1, 1, 2, 2])
    >>> from sklearn.svm import SVC
    >>> clf = make_pipeline(StandardScaler(), SVC(gamma='auto'))
    >>> clf.fit(X, y)
    Pipeline(steps=[('standardscaler', StandardScaler()),
                    ('svc', SVC(gamma='auto'))])

    >>> print(clf.predict([[-0.8, -1]]))
    [1]

    See Also
    --------
    SVR : Support Vector Machine for Regression implemented using libsvm.

    LinearSVC : Scalable Linear Support Vector Machine for classification
        implemented using liblinear. Check the See Also section of
        LinearSVC for more comparison element.

    References
    ----------
    .. [1] `LIBSVM: A Library for Support Vector Machines
        <http://www.csie.ntu.edu.tw/~cjlin/papers/libsvm.pdf>`_

    .. [2] `Platt, John (1999). "Probabilistic outputs for support vector
        machines and comparison to regularizedlikelihood methods."
        <http://citeseer.ist.psu.edu/viewdoc/summary?doi=10.1.1.41.1639>`_
    """

    _impl = 'c_svc'

    @_deprecate_positional_args
    def __init__(self, *, C=1.0, kernel='rbf', degree=3, gamma='scale',
                 coef0=0.0, shrinking=True, probability=False,
                 tol=1e-3, cache_size=200, class_weight=None,
                 verbose=False, max_iter=-1, decision_function_shape='ovr',
                 break_ties=False,
                 random_state=None):

        super().__init__(
            kernel=kernel, degree=degree, gamma=gamma,
            coef0=coef0, tol=tol, C=C, nu=0., shrinking=shrinking,
            probability=probability, cache_size=cache_size,
            class_weight=class_weight, verbose=verbose, max_iter=max_iter,
            decision_function_shape=decision_function_shape,
            break_ties=break_ties,
            random_state=random_state)

    def _more_tags(self):
        return {
            '_xfail_checks': {
                'check_sample_weights_invariance':
                'zero sample_weight is not equivalent to removing samples',
            }
        }


class NuSVC(BaseSVC):
    """Nu-Support Vector Classification.

    Similar to SVC but uses a parameter to control the number of support
    vectors.

    The implementation is based on libsvm.

    Read more in the :ref:`User Guide <svm_classification>`.

    Parameters
    ----------
    nu : float, default=0.5
        An upper bound on the fraction of margin errors (see :ref:`User Guide
        <nu_svc>`) and a lower bound of the fraction of support vectors.
        Should be in the interval (0, 1].

    kernel : {'linear', 'poly', 'rbf', 'sigmoid', 'precomputed'}, default='rbf'
         Specifies the kernel type to be used in the algorithm.
         It must be one of 'linear', 'poly', 'rbf', 'sigmoid', 'precomputed' or
         a callable.
         If none is given, 'rbf' will be used. If a callable is given it is
         used to precompute the kernel matrix.

    degree : int, default=3
        Degree of the polynomial kernel function ('poly').
        Ignored by all other kernels.

    gamma : {'scale', 'auto'} or float, default='scale'
        Kernel coefficient for 'rbf', 'poly' and 'sigmoid'.

        - if ``gamma='scale'`` (default) is passed then it uses
          1 / (n_features * X.var()) as value of gamma,
        - if 'auto', uses 1 / n_features.

        .. versionchanged:: 0.22
           The default value of ``gamma`` changed from 'auto' to 'scale'.

    coef0 : float, default=0.0
        Independent term in kernel function.
        It is only significant in 'poly' and 'sigmoid'.

    shrinking : bool, default=True
        Whether to use the shrinking heuristic.
        See the :ref:`User Guide <shrinking_svm>`.

    probability : bool, default=False
        Whether to enable probability estimates. This must be enabled prior
        to calling `fit`, will slow down that method as it internally uses
        5-fold cross-validation, and `predict_proba` may be inconsistent with
        `predict`. Read more in the :ref:`User Guide <scores_probabilities>`.

    tol : float, default=1e-3
        Tolerance for stopping criterion.

    cache_size : float, default=200
        Specify the size of the kernel cache (in MB).

    class_weight : {dict, 'balanced'}, default=None
        Set the parameter C of class i to class_weight[i]*C for
        SVC. If not given, all classes are supposed to have
        weight one. The "balanced" mode uses the values of y to automatically
        adjust weights inversely proportional to class frequencies as
        ``n_samples / (n_classes * np.bincount(y))``

    verbose : bool, default=False
        Enable verbose output. Note that this setting takes advantage of a
        per-process runtime setting in libsvm that, if enabled, may not work
        properly in a multithreaded context.

    max_iter : int, default=-1
        Hard limit on iterations within solver, or -1 for no limit.

    decision_function_shape : {'ovo', 'ovr'}, default='ovr'
        Whether to return a one-vs-rest ('ovr') decision function of shape
        (n_samples, n_classes) as all other classifiers, or the original
        one-vs-one ('ovo') decision function of libsvm which has shape
        (n_samples, n_classes * (n_classes - 1) / 2). However, one-vs-one
        ('ovo') is always used as multi-class strategy. The parameter is
        ignored for binary classification.

        .. versionchanged:: 0.19
            decision_function_shape is 'ovr' by default.

        .. versionadded:: 0.17
           *decision_function_shape='ovr'* is recommended.

        .. versionchanged:: 0.17
           Deprecated *decision_function_shape='ovo' and None*.

    break_ties : bool, default=False
        If true, ``decision_function_shape='ovr'``, and number of classes > 2,
        :term:`predict` will break ties according to the confidence values of
        :term:`decision_function`; otherwise the first class among the tied
        classes is returned. Please note that breaking ties comes at a
        relatively high computational cost compared to a simple predict.

        .. versionadded:: 0.22

    random_state : int, RandomState instance or None, default=None
        Controls the pseudo random number generation for shuffling the data for
        probability estimates. Ignored when `probability` is False.
        Pass an int for reproducible output across multiple function calls.
        See :term:`Glossary <random_state>`.

    Attributes
    ----------
    class_weight_ : ndarray of shape (n_classes,)
        Multipliers of parameter C of each class.
        Computed based on the ``class_weight`` parameter.

    classes_ : ndarray of shape (n_classes,)
        The unique classes labels.

    coef_ : ndarray of shape (n_classes * (n_classes -1) / 2, n_features)
        Weights assigned to the features (coefficients in the primal
        problem). This is only available in the case of a linear kernel.

        `coef_` is readonly property derived from `dual_coef_` and
        `support_vectors_`.

    dual_coef_ : ndarray of shape (n_classes - 1, n_SV)
        Dual coefficients of the support vector in the decision
        function (see :ref:`sgd_mathematical_formulation`), multiplied by
        their targets.
        For multiclass, coefficient for all 1-vs-1 classifiers.
        The layout of the coefficients in the multiclass case is somewhat
        non-trivial. See the :ref:`multi-class section of the User Guide
        <svm_multi_class>` for details.

    fit_status_ : int
        0 if correctly fitted, 1 if the algorithm did not converge.

    intercept_ : ndarray of shape (n_classes * (n_classes - 1) / 2,)
        Constants in decision function.

    support_ : ndarray of shape (n_SV,)
        Indices of support vectors.

    support_vectors_ : ndarray of shape (n_SV, n_features)
        Support vectors.

    n_support_ : ndarray of shape (n_classes,), dtype=int32
        Number of support vectors for each class.

    fit_status_ : int
        0 if correctly fitted, 1 if the algorithm did not converge.

    probA_ : ndarray of shape (n_classes * (n_classes - 1) / 2,)
    probB_ : ndarray of shape (n_classes * (n_classes - 1) / 2,)
        If `probability=True`, it corresponds to the parameters learned in
        Platt scaling to produce probability estimates from decision values.
        If `probability=False`, it's an empty array. Platt scaling uses the
        logistic function
        ``1 / (1 + exp(decision_value * probA_ + probB_))``
        where ``probA_`` and ``probB_`` are learned from the dataset [2]_. For
        more information on the multiclass case and training procedure see
        section 8 of [1]_.

    shape_fit_ : tuple of int of shape (n_dimensions_of_X,)
        Array dimensions of training vector ``X``.

    Examples
    --------
    >>> import numpy as np
    >>> X = np.array([[-1, -1], [-2, -1], [1, 1], [2, 1]])
    >>> y = np.array([1, 1, 2, 2])
    >>> from sklearn.pipeline import make_pipeline
    >>> from sklearn.preprocessing import StandardScaler
    >>> from sklearn.svm import NuSVC
    >>> clf = make_pipeline(StandardScaler(), NuSVC())
    >>> clf.fit(X, y)
    Pipeline(steps=[('standardscaler', StandardScaler()), ('nusvc', NuSVC())])
    >>> print(clf.predict([[-0.8, -1]]))
    [1]

    See Also
    --------
    SVC : Support Vector Machine for classification using libsvm.

    LinearSVC : Scalable linear Support Vector Machine for classification using
        liblinear.

    References
    ----------
    .. [1] `LIBSVM: A Library for Support Vector Machines
        <http://www.csie.ntu.edu.tw/~cjlin/papers/libsvm.pdf>`_

    .. [2] `Platt, John (1999). "Probabilistic outputs for support vector
        machines and comparison to regularizedlikelihood methods."
        <http://citeseer.ist.psu.edu/viewdoc/summary?doi=10.1.1.41.1639>`_
    """

    _impl = 'nu_svc'

    @_deprecate_positional_args
    def __init__(self, *, nu=0.5, kernel='rbf', degree=3, gamma='scale',
                 coef0=0.0, shrinking=True, probability=False, tol=1e-3,
                 cache_size=200, class_weight=None, verbose=False, max_iter=-1,
                 decision_function_shape='ovr', break_ties=False,
                 random_state=None):

        super().__init__(
            kernel=kernel, degree=degree, gamma=gamma,
            coef0=coef0, tol=tol, C=0., nu=nu, shrinking=shrinking,
            probability=probability, cache_size=cache_size,
            class_weight=class_weight, verbose=verbose, max_iter=max_iter,
            decision_function_shape=decision_function_shape,
            break_ties=break_ties,
            random_state=random_state)

    def _more_tags(self):
        return {
            '_xfail_checks': {
                'check_methods_subset_invariance':
                'fails for the decision_function method',
                'check_class_weight_classifiers': 'class_weight is ignored.',
                'check_sample_weights_invariance':
                'zero sample_weight is not equivalent to removing samples',
            }
        }


class SVR(RegressorMixin, BaseLibSVM):
    """Epsilon-Support Vector Regression.

    The free parameters in the model are C and epsilon.

    The implementation is based on libsvm. The fit time complexity
    is more than quadratic with the number of samples which makes it hard
    to scale to datasets with more than a couple of 10000 samples. For large
    datasets consider using :class:`~sklearn.svm.LinearSVR` or
    :class:`~sklearn.linear_model.SGDRegressor` instead, possibly after a
    :class:`~sklearn.kernel_approximation.Nystroem` transformer.

    Read more in the :ref:`User Guide <svm_regression>`.

    Parameters
    ----------
    kernel : {'linear', 'poly', 'rbf', 'sigmoid', 'precomputed'}, default='rbf'
         Specifies the kernel type to be used in the algorithm.
         It must be one of 'linear', 'poly', 'rbf', 'sigmoid', 'precomputed' or
         a callable.
         If none is given, 'rbf' will be used. If a callable is given it is
         used to precompute the kernel matrix.

    degree : int, default=3
        Degree of the polynomial kernel function ('poly').
        Ignored by all other kernels.

    gamma : {'scale', 'auto'} or float, default='scale'
        Kernel coefficient for 'rbf', 'poly' and 'sigmoid'.

        - if ``gamma='scale'`` (default) is passed then it uses
          1 / (n_features * X.var()) as value of gamma,
        - if 'auto', uses 1 / n_features.

        .. versionchanged:: 0.22
           The default value of ``gamma`` changed from 'auto' to 'scale'.

    coef0 : float, default=0.0
        Independent term in kernel function.
        It is only significant in 'poly' and 'sigmoid'.

    tol : float, default=1e-3
        Tolerance for stopping criterion.

    C : float, default=1.0
        Regularization parameter. The strength of the regularization is
        inversely proportional to C. Must be strictly positive.
        The penalty is a squared l2 penalty.

    epsilon : float, default=0.1
         Epsilon in the epsilon-SVR model. It specifies the epsilon-tube
         within which no penalty is associated in the training loss function
         with points predicted within a distance epsilon from the actual
         value.

    shrinking : bool, default=True
        Whether to use the shrinking heuristic.
        See the :ref:`User Guide <shrinking_svm>`.

    cache_size : float, default=200
        Specify the size of the kernel cache (in MB).

    verbose : bool, default=False
        Enable verbose output. Note that this setting takes advantage of a
        per-process runtime setting in libsvm that, if enabled, may not work
        properly in a multithreaded context.

    max_iter : int, default=-1
        Hard limit on iterations within solver, or -1 for no limit.

    Attributes
    ----------
    class_weight_ : ndarray of shape (n_classes,)
        Multipliers of parameter C for each class.
        Computed based on the ``class_weight`` parameter.

    coef_ : ndarray of shape (1, n_features)
        Weights assigned to the features (coefficients in the primal
        problem). This is only available in the case of a linear kernel.

        `coef_` is readonly property derived from `dual_coef_` and
        `support_vectors_`.

    dual_coef_ : ndarray of shape (1, n_SV)
        Coefficients of the support vector in the decision function.

    fit_status_ : int
        0 if correctly fitted, 1 otherwise (will raise warning)

    intercept_ : ndarray of shape (1,)
        Constants in decision function.

    n_support_ : ndarray of shape (n_classes,), dtype=int32
        Number of support vectors for each class.

    shape_fit_ : tuple of int of shape (n_dimensions_of_X,)
        Array dimensions of training vector ``X``.

    support_ : ndarray of shape (n_SV,)
        Indices of support vectors.

    support_vectors_ : ndarray of shape (n_SV, n_features)
        Support vectors.

    Examples
    --------
    >>> from sklearn.svm import SVR
    >>> from sklearn.pipeline import make_pipeline
    >>> from sklearn.preprocessing import StandardScaler
    >>> import numpy as np
    >>> n_samples, n_features = 10, 5
    >>> rng = np.random.RandomState(0)
    >>> y = rng.randn(n_samples)
    >>> X = rng.randn(n_samples, n_features)
    >>> regr = make_pipeline(StandardScaler(), SVR(C=1.0, epsilon=0.2))
    >>> regr.fit(X, y)
    Pipeline(steps=[('standardscaler', StandardScaler()),
                    ('svr', SVR(epsilon=0.2))])

    See Also
    --------
    NuSVR : Support Vector Machine for regression implemented using libsvm
        using a parameter to control the number of support vectors.

    LinearSVR : Scalable Linear Support Vector Machine for regression
        implemented using liblinear.

    References
    ----------
    .. [1] `LIBSVM: A Library for Support Vector Machines
        <http://www.csie.ntu.edu.tw/~cjlin/papers/libsvm.pdf>`_

    .. [2] `Platt, John (1999). "Probabilistic outputs for support vector
        machines and comparison to regularizedlikelihood methods."
        <http://citeseer.ist.psu.edu/viewdoc/summary?doi=10.1.1.41.1639>`_
    """

    _impl = 'epsilon_svr'

    @_deprecate_positional_args
    def __init__(self, *, kernel='rbf', degree=3, gamma='scale',
                 coef0=0.0, tol=1e-3, C=1.0, epsilon=0.1, shrinking=True,
                 cache_size=200, verbose=False, max_iter=-1):

        super().__init__(
            kernel=kernel, degree=degree, gamma=gamma,
            coef0=coef0, tol=tol, C=C, nu=0., epsilon=epsilon, verbose=verbose,
            shrinking=shrinking, probability=False, cache_size=cache_size,
            class_weight=None, max_iter=max_iter, random_state=None)

    # mypy error: Decorated property not supported
    @deprecated(  # type: ignore
        "The probA_ attribute is deprecated in version 0.23 and will be "
        "removed in version 1.0 (renaming of 0.25).")
    @property
    def probA_(self):
        return self._probA

    # mypy error: Decorated property not supported
    @deprecated(  # type: ignore
        "The probB_ attribute is deprecated in version 0.23 and will be "
        "removed in version 1.0 (renaming of 0.25).")
    @property
    def probB_(self):
        return self._probB

    def _more_tags(self):
        return {
            '_xfail_checks': {
                'check_sample_weights_invariance':
                'zero sample_weight is not equivalent to removing samples',
            }
        }


class NuSVR(RegressorMixin, BaseLibSVM):
    """Nu Support Vector Regression.

    Similar to NuSVC, for regression, uses a parameter nu to control
    the number of support vectors. However, unlike NuSVC, where nu
    replaces C, here nu replaces the parameter epsilon of epsilon-SVR.

    The implementation is based on libsvm.

    Read more in the :ref:`User Guide <svm_regression>`.

    Parameters
    ----------
    nu : float, default=0.5
        An upper bound on the fraction of training errors and a lower bound of
        the fraction of support vectors. Should be in the interval (0, 1].  By
        default 0.5 will be taken.

    C : float, default=1.0
        Penalty parameter C of the error term.

    kernel : {'linear', 'poly', 'rbf', 'sigmoid', 'precomputed'}, default='rbf'
         Specifies the kernel type to be used in the algorithm.
         It must be one of 'linear', 'poly', 'rbf', 'sigmoid', 'precomputed' or
         a callable.
         If none is given, 'rbf' will be used. If a callable is given it is
         used to precompute the kernel matrix.

    degree : int, default=3
        Degree of the polynomial kernel function ('poly').
        Ignored by all other kernels.

    gamma : {'scale', 'auto'} or float, default='scale'
        Kernel coefficient for 'rbf', 'poly' and 'sigmoid'.

        - if ``gamma='scale'`` (default) is passed then it uses
          1 / (n_features * X.var()) as value of gamma,
        - if 'auto', uses 1 / n_features.

        .. versionchanged:: 0.22
           The default value of ``gamma`` changed from 'auto' to 'scale'.

    coef0 : float, default=0.0
        Independent term in kernel function.
        It is only significant in 'poly' and 'sigmoid'.

    shrinking : bool, default=True
        Whether to use the shrinking heuristic.
        See the :ref:`User Guide <shrinking_svm>`.

    tol : float, default=1e-3
        Tolerance for stopping criterion.

    cache_size : float, default=200
        Specify the size of the kernel cache (in MB).

    verbose : bool, default=False
        Enable verbose output. Note that this setting takes advantage of a
        per-process runtime setting in libsvm that, if enabled, may not work
        properly in a multithreaded context.

    max_iter : int, default=-1
        Hard limit on iterations within solver, or -1 for no limit.

    Attributes
    ----------
    class_weight_ : ndarray of shape (n_classes,)
        Multipliers of parameter C for each class.
        Computed based on the ``class_weight`` parameter.

    coef_ : ndarray of shape (1, n_features)
        Weights assigned to the features (coefficients in the primal
        problem). This is only available in the case of a linear kernel.

        `coef_` is readonly property derived from `dual_coef_` and
        `support_vectors_`.

    dual_coef_ : ndarray of shape (1, n_SV)
        Coefficients of the support vector in the decision function.

    fit_status_ : int
        0 if correctly fitted, 1 otherwise (will raise warning)

    intercept_ : ndarray of shape (1,)
        Constants in decision function.

    n_support_ : ndarray of shape (n_classes,), dtype=int32
        Number of support vectors for each class.

    shape_fit_ : tuple of int of shape (n_dimensions_of_X,)
        Array dimensions of training vector ``X``.

    support_ : ndarray of shape (n_SV,)
        Indices of support vectors.

    support_vectors_ : ndarray of shape (n_SV, n_features)
        Support vectors.

    Examples
    --------
    >>> from sklearn.svm import NuSVR
    >>> from sklearn.pipeline import make_pipeline
    >>> from sklearn.preprocessing import StandardScaler
    >>> import numpy as np
    >>> n_samples, n_features = 10, 5
    >>> np.random.seed(0)
    >>> y = np.random.randn(n_samples)
    >>> X = np.random.randn(n_samples, n_features)
    >>> regr = make_pipeline(StandardScaler(), NuSVR(C=1.0, nu=0.1))
    >>> regr.fit(X, y)
    Pipeline(steps=[('standardscaler', StandardScaler()),
                    ('nusvr', NuSVR(nu=0.1))])

    See Also
    --------
    NuSVC : Support Vector Machine for classification implemented with libsvm
        with a parameter to control the number of support vectors.

    SVR : Epsilon Support Vector Machine for regression implemented with
        libsvm.

    References
    ----------
    .. [1] `LIBSVM: A Library for Support Vector Machines
        <http://www.csie.ntu.edu.tw/~cjlin/papers/libsvm.pdf>`_

    .. [2] `Platt, John (1999). "Probabilistic outputs for support vector
        machines and comparison to regularizedlikelihood methods."
        <http://citeseer.ist.psu.edu/viewdoc/summary?doi=10.1.1.41.1639>`_
    """

    _impl = 'nu_svr'

    @_deprecate_positional_args
    def __init__(self, *, nu=0.5, C=1.0, kernel='rbf', degree=3,
                 gamma='scale', coef0=0.0, shrinking=True,
                 tol=1e-3, cache_size=200, verbose=False, max_iter=-1):

        super().__init__(
            kernel=kernel, degree=degree, gamma=gamma, coef0=coef0,
            tol=tol, C=C, nu=nu, epsilon=0., shrinking=shrinking,
            probability=False, cache_size=cache_size, class_weight=None,
            verbose=verbose, max_iter=max_iter, random_state=None)

    def _more_tags(self):
        return {
            '_xfail_checks': {
                'check_sample_weights_invariance':
                'zero sample_weight is not equivalent to removing samples',
            }
        }


class OneClassSVM(OutlierMixin, BaseLibSVM):
    """Unsupervised Outlier Detection.

    Estimate the support of a high-dimensional distribution.

    The implementation is based on libsvm.

    Read more in the :ref:`User Guide <outlier_detection>`.

    Parameters
    ----------
    kernel : {'linear', 'poly', 'rbf', 'sigmoid', 'precomputed'}, default='rbf'
         Specifies the kernel type to be used in the algorithm.
         It must be one of 'linear', 'poly', 'rbf', 'sigmoid', 'precomputed' or
         a callable.
         If none is given, 'rbf' will be used. If a callable is given it is
         used to precompute the kernel matrix.

    degree : int, default=3
        Degree of the polynomial kernel function ('poly').
        Ignored by all other kernels.

    gamma : {'scale', 'auto'} or float, default='scale'
        Kernel coefficient for 'rbf', 'poly' and 'sigmoid'.

        - if ``gamma='scale'`` (default) is passed then it uses
          1 / (n_features * X.var()) as value of gamma,
        - if 'auto', uses 1 / n_features.

        .. versionchanged:: 0.22
           The default value of ``gamma`` changed from 'auto' to 'scale'.

    coef0 : float, default=0.0
        Independent term in kernel function.
        It is only significant in 'poly' and 'sigmoid'.

    tol : float, default=1e-3
        Tolerance for stopping criterion.

    nu : float, default=0.5
        An upper bound on the fraction of training
        errors and a lower bound of the fraction of support
        vectors. Should be in the interval (0, 1]. By default 0.5
        will be taken.

    shrinking : bool, default=True
        Whether to use the shrinking heuristic.
        See the :ref:`User Guide <shrinking_svm>`.

    cache_size : float, default=200
        Specify the size of the kernel cache (in MB).

    verbose : bool, default=False
        Enable verbose output. Note that this setting takes advantage of a
        per-process runtime setting in libsvm that, if enabled, may not work
        properly in a multithreaded context.

    max_iter : int, default=-1
        Hard limit on iterations within solver, or -1 for no limit.

    Attributes
    ----------
    class_weight_ : ndarray of shape (n_classes,)
        Multipliers of parameter C for each class.
        Computed based on the ``class_weight`` parameter.

    coef_ : ndarray of shape (1, n_features)
        Weights assigned to the features (coefficients in the primal
        problem). This is only available in the case of a linear kernel.

        `coef_` is readonly property derived from `dual_coef_` and
        `support_vectors_`.

    dual_coef_ : ndarray of shape (1, n_SV)
        Coefficients of the support vectors in the decision function.

    fit_status_ : int
        0 if correctly fitted, 1 otherwise (will raise warning)

    intercept_ : ndarray of shape (1,)
        Constant in the decision function.

    n_support_ : ndarray of shape (n_classes,), dtype=int32
        Number of support vectors for each class.

    offset_ : float
        Offset used to define the decision function from the raw scores.
        We have the relation: decision_function = score_samples - `offset_`.
        The offset is the opposite of `intercept_` and is provided for
        consistency with other outlier detection algorithms.

        .. versionadded:: 0.20

    shape_fit_ : tuple of int of shape (n_dimensions_of_X,)
        Array dimensions of training vector ``X``.

    support_ : ndarray of shape (n_SV,)
        Indices of support vectors.

    support_vectors_ : ndarray of shape (n_SV, n_features)
        Support vectors.

    Examples
    --------
    >>> from sklearn.svm import OneClassSVM
    >>> X = [[0], [0.44], [0.45], [0.46], [1]]
    >>> clf = OneClassSVM(gamma='auto').fit(X)
    >>> clf.predict(X)
    array([-1,  1,  1,  1, -1])
    >>> clf.score_samples(X)
    array([1.7798..., 2.0547..., 2.0556..., 2.0561..., 1.7332...])
    """

    _impl = 'one_class'

    @_deprecate_positional_args
    def __init__(self, *, kernel='rbf', degree=3, gamma='scale',
                 coef0=0.0, tol=1e-3, nu=0.5, shrinking=True, cache_size=200,
                 verbose=False, max_iter=-1):

        super().__init__(
            kernel, degree, gamma, coef0, tol, 0., nu, 0.,
            shrinking, False, cache_size, None, verbose, max_iter,
            random_state=None)

    def fit(self, X, y=None, sample_weight=None, **params):
        """Detects the soft boundary of the set of samples X.

        Parameters
        ----------
        X : {array-like, sparse matrix} of shape (n_samples, n_features)
            Set of samples, where n_samples is the number of samples and
            n_features is the number of features.

        sample_weight : array-like of shape (n_samples,), default=None
            Per-sample weights. Rescale C per sample. Higher weights
            force the classifier to put more emphasis on these points.

        y : Ignored
            not used, present for API consistency by convention.

        Returns
        -------
        self : object

        Notes
        -----
        If X is not a C-ordered contiguous array it is copied.

        """
        super().fit(X, np.ones(_num_samples(X)),
                    sample_weight=sample_weight, **params)
        self.offset_ = -self._intercept_
        return self

    def decision_function(self, X):
        """Signed distance to the separating hyperplane.

        Signed distance is positive for an inlier and negative for an outlier.

        Parameters
        ----------
        X : array-like of shape (n_samples, n_features)
            The data matrix.

        Returns
        -------
        dec : ndarray of shape (n_samples,)
            Returns the decision function of the samples.
        """
        dec = self._decision_function(X).ravel()
        return dec

    def score_samples(self, X):
        """Raw scoring function of the samples.

        Parameters
        ----------
        X : array-like of shape (n_samples, n_features)
            The data matrix.

        Returns
        -------
        score_samples : ndarray of shape (n_samples,)
            Returns the (unshifted) scoring function of the samples.
        """
        return self.decision_function(X) + self.offset_

    def predict(self, X):
        """Perform classification on samples in X.

        For a one-class model, +1 or -1 is returned.

        Parameters
        ----------
        X : {array-like, sparse matrix} of shape (n_samples, n_features) or \
                (n_samples_test, n_samples_train)
            For kernel="precomputed", the expected shape of X is
            (n_samples_test, n_samples_train).

        Returns
        -------
        y_pred : ndarray of shape (n_samples,)
            Class labels for samples in X.
        """
        y = super().predict(X)
        return np.asarray(y, dtype=np.intp)

    # mypy error: Decorated property not supported
    @deprecated(  # type: ignore
        "The probA_ attribute is deprecated in version 0.23 and will be "
        "removed in version 1.0.")
    @property
    def probA_(self):
        return self._probA

    # mypy error: Decorated property not supported
    @deprecated(  # type: ignore
        "The probB_ attribute is deprecated in version 0.23 and will be "
        "removed in version 1.0.")
    @property
    def probB_(self):
        return self._probB

    def _more_tags(self):
        return {
            '_xfail_checks': {
                'check_sample_weights_invariance':
                'zero sample_weight is not equivalent to removing samples',
            }
        }


class BaggingRegressor(RegressorMixin, BaseBagging):
    """A Bagging regressor.

    A Bagging regressor is an ensemble meta-estimator that fits base
    regressors each on random subsets of the original dataset and then
    aggregate their individual predictions (either by voting or by averaging)
    to form a final prediction. Such a meta-estimator can typically be used as
    a way to reduce the variance of a black-box estimator (e.g., a decision
    tree), by introducing randomization into its construction procedure and
    then making an ensemble out of it.

    This algorithm encompasses several works from the literature. When random
    subsets of the dataset are drawn as random subsets of the samples, then
    this algorithm is known as Pasting [1]_. If samples are drawn with
    replacement, then the method is known as Bagging [2]_. When random subsets
    of the dataset are drawn as random subsets of the features, then the method
    is known as Random Subspaces [3]_. Finally, when base estimators are built
    on subsets of both samples and features, then the method is known as
    Random Patches [4]_.

    Read more in the :ref:`User Guide <bagging>`.

    .. versionadded:: 0.15

    Parameters
    ----------
    base_estimator : object, default=None
        The base estimator to fit on random subsets of the dataset.
        If None, then the base estimator is a
        :class:`~sklearn.tree.DecisionTreeRegressor`.

    n_estimators : int, default=10
        The number of base estimators in the ensemble.

    max_samples : int or float, default=1.0
        The number of samples to draw from X to train each base estimator (with
        replacement by default, see `bootstrap` for more details).

        - If int, then draw `max_samples` samples.
        - If float, then draw `max_samples * X.shape[0]` samples.

    max_features : int or float, default=1.0
        The number of features to draw from X to train each base estimator (
        without replacement by default, see `bootstrap_features` for more
        details).

        - If int, then draw `max_features` features.
        - If float, then draw `max_features * X.shape[1]` features.

    bootstrap : bool, default=True
        Whether samples are drawn with replacement. If False, sampling
        without replacement is performed.

    bootstrap_features : bool, default=False
        Whether features are drawn with replacement.

    oob_score : bool, default=False
        Whether to use out-of-bag samples to estimate
        the generalization error. Only available if bootstrap=True.

    warm_start : bool, default=False
        When set to True, reuse the solution of the previous call to fit
        and add more estimators to the ensemble, otherwise, just fit
        a whole new ensemble. See :term:`the Glossary <warm_start>`.

    n_jobs : int, default=None
        The number of jobs to run in parallel for both :meth:`fit` and
        :meth:`predict`. ``None`` means 1 unless in a
        :obj:`joblib.parallel_backend` context. ``-1`` means using all
        processors. See :term:`Glossary <n_jobs>` for more details.

    random_state : int, RandomState instance or None, default=None
        Controls the random resampling of the original dataset
        (sample wise and feature wise).
        If the base estimator accepts a `random_state` attribute, a different
        seed is generated for each instance in the ensemble.
        Pass an int for reproducible output across multiple function calls.
        See :term:`Glossary <random_state>`.

    verbose : int, default=0
        Controls the verbosity when fitting and predicting.

    Attributes
    ----------
    base_estimator_ : estimator
        The base estimator from which the ensemble is grown.

    n_features_ : int
        The number of features when :meth:`fit` is performed.

    estimators_ : list of estimators
        The collection of fitted sub-estimators.

    estimators_samples_ : list of arrays
        The subset of drawn samples (i.e., the in-bag samples) for each base
        estimator. Each subset is defined by an array of the indices selected.

    estimators_features_ : list of arrays
        The subset of drawn features for each base estimator.

    oob_score_ : float
        Score of the training dataset obtained using an out-of-bag estimate.
        This attribute exists only when ``oob_score`` is True.

    oob_prediction_ : ndarray of shape (n_samples,)
        Prediction computed with out-of-bag estimate on the training
        set. If n_estimators is small it might be possible that a data point
        was never left out during the bootstrap. In this case,
        `oob_prediction_` might contain NaN. This attribute exists only
        when ``oob_score`` is True.

    Examples
    --------
    >>> from sklearn.svm import SVR
    >>> from sklearn.ensemble import BaggingRegressor
    >>> from sklearn.datasets import make_regression
    >>> X, y = make_regression(n_samples=100, n_features=4,
    ...                        n_informative=2, n_targets=1,
    ...                        random_state=0, shuffle=False)
    >>> regr = BaggingRegressor(base_estimator=SVR(),
    ...                         n_estimators=10, random_state=0).fit(X, y)
    >>> regr.predict([[0, 0, 0, 0]])
    array([-2.8720...])

    References
    ----------

    .. [1] L. Breiman, "Pasting small votes for classification in large
           databases and on-line", Machine Learning, 36(1), 85-103, 1999.

    .. [2] L. Breiman, "Bagging predictors", Machine Learning, 24(2), 123-140,
           1996.

    .. [3] T. Ho, "The random subspace method for constructing decision
           forests", Pattern Analysis and Machine Intelligence, 20(8), 832-844,
           1998.

    .. [4] G. Louppe and P. Geurts, "Ensembles on Random Patches", Machine
           Learning and Knowledge Discovery in Databases, 346-361, 2012.
    """
    @_deprecate_positional_args
    def __init__(self,
                 base_estimator=None,
                 n_estimators=10, *,
                 max_samples=1.0,
                 max_features=1.0,
                 bootstrap=True,
                 bootstrap_features=False,
                 oob_score=False,
                 warm_start=False,
                 n_jobs=None,
                 random_state=None,
                 verbose=0):
        super().__init__(
            base_estimator,
            n_estimators=n_estimators,
            max_samples=max_samples,
            max_features=max_features,
            bootstrap=bootstrap,
            bootstrap_features=bootstrap_features,
            oob_score=oob_score,
            warm_start=warm_start,
            n_jobs=n_jobs,
            random_state=random_state,
            verbose=verbose)

    def predict(self, X):
        """Predict regression target for X.

        The predicted regression target of an input sample is computed as the
        mean predicted regression targets of the estimators in the ensemble.

        Parameters
        ----------
        X : {array-like, sparse matrix} of shape (n_samples, n_features)
            The training input samples. Sparse matrices are accepted only if
            they are supported by the base estimator.

        Returns
        -------
        y : ndarray of shape (n_samples,)
            The predicted values.
        """
        check_is_fitted(self)
        # Check data
        X = check_array(
            X, accept_sparse=['csr', 'csc'], dtype=None,
            force_all_finite=False
        )

        # Parallel loop
        n_jobs, n_estimators, starts = _partition_estimators(self.n_estimators,
                                                             self.n_jobs)

        all_y_hat = Parallel(n_jobs=n_jobs, verbose=self.verbose)(
            delayed(_parallel_predict_regression)(
                self.estimators_[starts[i]:starts[i + 1]],
                self.estimators_features_[starts[i]:starts[i + 1]],
                X)
            for i in range(n_jobs))

        # Reduce
        y_hat = sum(all_y_hat) / self.n_estimators

        return y_hat

    def _validate_estimator(self):
        """Check the estimator and set the base_estimator_ attribute."""
        super()._validate_estimator(
            default=DecisionTreeRegressor())

    def _set_oob_score(self, X, y):
        n_samples = y.shape[0]

        predictions = np.zeros((n_samples,))
        n_predictions = np.zeros((n_samples,))

        for estimator, samples, features in zip(self.estimators_,
                                                self.estimators_samples_,
                                                self.estimators_features_):
            # Create mask for OOB samples
            mask = ~indices_to_mask(samples, n_samples)

            predictions[mask] += estimator.predict((X[mask, :])[:, features])
            n_predictions[mask] += 1

        if (n_predictions == 0).any():
            warn("Some inputs do not have OOB scores. "
                 "This probably means too few estimators were used "
