# Supplementary material for: Application of Soft-Computing Methods to Evaluate the Compressive Strength of Self-Compacting Concrete
Source: Materials (Basel). 2022 Nov 4;15(21):7800. doi: 10.3390/ma15217800 (PMC9656225; doi:10.3390/ma15217800)
Supplement: Supplementary file 1 [file materials-15-07800-s001.zip › Supplementary Data B.xlsx]

## Sheet: Sheet1
225	0	225	0	0	0	865	898	179	4.5	0.315	33.94
231	0	231	0	0	0	862	864	175	4.62	0.37	38.9
258	0	258	0	0	0	835	836	176	5.16	0.413	41.21
330	0	220	0	0	0	826	827	176	5.5	0.44	45.95
360	0	240	0	0	0	797	796	180	6	0.48	53
360	0	240	0	0	0	812	813	168	6	0.48	56
400	0	250	0	0	0	785	785	172	9.75	0.46	61.64
450	0	250	0	0	0	760	760	174	11.2	0.49	66.29
390	0	58	0	0	0	881	874	156	9.75	0	25.5
384	0	0	0	38	0	863	836	211.2	9.216	0	29
310	189	0	0	0	0	667	1018	170	6	0	51.2
315	164	0	0	0	0	673	1025	173	5.51	0	50.7
320	153	0	0	0	0	687	1016	174	5.21	0	53.6
330.36	0	178.6	0	0	0	739.44	875.16	179.74	5.97	0.92	48.4
330.85	0	180.56	0	0	0	739.44	857.57	180.05	6.02	0.97	57.3
331.33	0	182.47	0	0	0	739.44	840	180.38	6.08	1.03	63.8
330.36	0	180.56	0	0	0	754.18	875.16	180.05	6.08	1.03	61.3
330.85	0	182.47	0	0	0	754.18	857.57	180 .38	5.97	0.92	50.45
331.33	0	178.6	0	0	0	754.18	840	179.74	6.02	0.97	53.1
330.85	0	178.6	0	0	0	768.88	875.16	180.38	6.02	1.03	61.1
331.33	0	180.56	0	0	0	768.88	857.57	179.74	6.08	0.92	55.9
330.36	0	182.47	0	0	0	768.88	840	180.05	5.97	0.97	55.3
331.33	0	182.47	0	0	0	739.44	875.16	180.05	6.02	0.92	57.3
330.36	0	187.6	0	0	0	739.44	857.57	180 .38	6.08	0.97	65 .6
330.85	0	180.56	0	0	0	739.44	840	179.74	5.97	1.03	53.6
330.85	0	182.47	0	0	0	754.18	875.16	179.74	6.08	0.97	52.9
331.33	0	178.6	0	0	0	754.18	857.57	180.05	5.97	1.03	47.3
330.36	0	180.56	0	0	0	754.18	840	180.38	6.02	0.92	59.26
331.33	0	180.56	0	0	0	768.88	875.16	180.38	5.97	0.97	51.53
330.36	0	182.47	0	0	0	768.88	857.57	179.74	6.02	1.03	56.6
330.85	0	178.6	0	0	0	768.88	840	180.05	6.08	0.92	58.45
540	0	60	0	0	0	750	900	200	12	0	78.05
420	0	180	0	0	0	750	900	192	12	0	79.19
570	0	0	0	30	0	750	900	200	12	0	80.42
540	0	0	0	60	0	750	900	192	12	0	79.18
540	0	0	0	0	60	750	900	209	12	0	77.82
510	0	0	0	0	90	750	900	209	12	0	77.15
360	0	180	0	60	0	750	900	200	12	0	70.67
360	0	180	0	0	60	750	900	200	12	0	73.7
407	0	244	0	0	0	761	815	181	7.5	0	70.4
428	0	257	0	0	0	736	788	188	7.9	0	74.5
438	0	263	0	0	0	723	774	191	8.1	0	69.5
458	0	275	0	0	0	698	748	190	8.4	0	68.2
350	0	0	0	150	0	600	900	175	7.35	0	48.88
300	0	0	0	200	0	600	900	175	6.21	0	42.23
250	0	0	0	250	0	600	900	175	5	0	35.14
500	71	0	0	0	0	639	967	173.5	6.75	0	62.2
350	69.2	150	0	0	0	621	939	173.5	6.75	0	57.3
300	68.3	200	0	0	0	613	927	175.5	6.75	0	59.1
250	67.8	250	0	0	0	608	920	173.9	6.75	0	40.8
200	67.1	300	0	0	0	603	912	173.5	6.75	0	38.1
150	66.4	350	0	0	0	597	902	173.5	6.75	0	34.4
350	69	150	0	0	0	620	937	169	6.75	0	52.4
300	68.9	200	0	0	0	618	935	162	6.75	0	52.3
250	69.3	250	0	0	0	622	941	149.5	6.75	0	47.5
200	68.4	300	0	0	0	614	929	149.5	6.75	0	39.9
150	68.2	350	0	0	0	613	927	142.8	6.75	0	32.8
467	0	83	0	0	0	762	865	182	8.53	0	74.2
412	0	138	0	0	0	752	887	182	8.25	0	73.4
357	0	193	0	0	0	742	878	182	7.98	0	67.5
440	0	0	110	0	0	775	866	182	9.35	0	77.9
330	0	0	220	0	0	772	863	182	9.08	0	74.8
220	0	0	330	0	0	769	861	182	8.8	0	71.6
495	55	0	0	0	0	775	866	182	9.08	0	69.3
440	110	0	0	0	0	771	863	182	8.8	0	65.2
385	165	0	0	0	0	768	860	182	8.53	0	60.2
377	239	0	0	0	0	562	861	227	3.7	0	56.1
376	246	0	0	0	0	577	886	203	6.5	0	49.7
377	247	0	0	0	0	593	898	181	7.9	0	46.8
376	263	0	0	0	0	609	932	158	9	0	42.8
377	272	0	0	0	0	630	963	140	13	0	36.3
290	0	100	0	0	0	837	913	130.5	2.32	0	42.7
250	0	261	0	0	0	837	478	137.5	1.25	0	17
210	0	100	0	0	0	837	910	136.5	1.68	0	19.1
250	0	160	0	0	0	837	742	137.5	1.25	0	24.1
210	0	220	0	0	0	837	786	94.5	1.68	0	26.7
290	0	100	0	0	0	837	709	188.5	0.58	0	26.6
290	0	220	0	0	0	837	625	130.5	0.58	0	32.9
250	0	160	0	0	0	837	742	137.5	1.25	0	26
250	0	160	0	0	0	837	742	137.5	1.25	0	28.5
250	0	160	0	0	0	837	742	137.5	1.25	0	26.4
250	0	160	0	0	0	837	739	137.5	0	0	27.3
210	0	100	0	0	0	837	1066	94.5	0.42	0	54.3
317	0	160	0	0	0	837	594	174.35	1 .585	0	29.1
210	0	220	0	0	0	837	562	136.5	0.42	0	10.2
250	0	160	0	0	0	837	742	137.5	1.25	0	25.3
250	0	160	0	0	0	837	919	95	1.25	0	36.3
250	0	160	0	0	0	837	746	137.5	2.5	0	26.7
250	0	160	0	0	0	837	566	180	1.25	0	11
183	0	160	0	0	0	837	891	100.65	0.915	0	22.1
500	0	150	0	50	0	769.85	740.8	154	10.5	0.56	83.15
500	0	125	0	75	0	769.52	740.48	154	10.5	0.56	90.99
500	0	100	0	100	0	769.18	740.16	154	10.5	0.56	86.99
500	0	125	0	75	0	769.52	740.48	154	10.5	0.56	99.84
500	0	125	0	75	0	769.63	740.59	154	1.5	0.56	99.76
500	0	125	0	75	0	788.07	758.33	140	10.5	0.56	88.98
500	0	100	0	100	0	787.73	758.01	140	10.5	0.56	83.94
500	0	125	0	75	0	788.07	758.33	140	10.5	0.56	85.37
500	0	125	0	75	0	790.4	781.44	140	13.3	0.35	91.13
500	0	125	0	75	0	774.98	766.19	154	11.2	0.35	117.03
408.5	0	21.5	0	0	0	630	1135	200	3.68	0	53.006
387	0	43	0	0	0	630	1135	200	3.29	0	51.039
365.5	0	64.5	0	0	0	630	1135	200	3.11	0	50.982
344	0	86	0	0	0	630	1135	200	2.75	0	50.37
322.5	0	107.5	0	0	0	630	1135	200	2.58	0	43.984
301	0	129	0	0	0	630	1135	200	2.26	0	44.003
279.5	0	150.5	0	0	0	630	1135	200	2.1	0	44.344
258	0	172	0	0	0	630	1135	200	1.68	0	43.184
350	175	0	0	0	0	500	1050	126	11.7	0	61.3
350	175	0	0	0	0	500	1050	143.5	8.9	0	60.1
350	175	0	0	0	0	500	1050	161	6.9	0	58.7
350	175	0	0	0	0	500	1050	178.5	3.8	0	49.5
350	175	0	0	0	0	500	1050	196	3.2	0	43
333	175	0	0	17	0	500	1050	158	7.3	0	52.9
326	175	0	0	24	0	500	1050	158	5.1	0	54.3
319	175	0	0	31	0	500	1050	158	5.2	0	58.4
313	175	0	0	37	0	500	1050	158	6.8	0	63.3
307	175	0	0	43	0	500	1050	158	6.1	0	59.1
301	175	0	0	49	0	500	1050	158	8.8	0	65.5
500	0	0	0	0	25	750	875	200	17.5	0	38
500	0	0	0	0	25	750	875	200	20	0	37.8
500	0	0	0	0	25	750	875	200	22.5	0	22.2
500	0	0	0	0	50	750	875	200	17.5	0	36.2
500	0	0	0	0	50	750	875	200	20	0	41.4
500	0	0	0	0	50	750	875	200	22.5	0	48.5
360	0	90	0	0	0	855	813	198	3.2	0	68
270	0	180	0	0	0	842	801	198	2.9	0	60.3
180	0	270	0	0	0	829	788	198	3	0	42.5
360	0	0	90	0	0	866	824	198	3.7	0	72.6
270	0	0	180	0	0	863	821	198	3.4	0	74.9
180	0	0	270	0	0	861	819	198	2.8	0	65.7
428	0	0	0	22.5	0	865	823	198	4.9	0	71.2
405	0	0	0	45	0	861	819	198	5.2	0	76.1
383	0	0	0	67.5	0	858	816	198	7.8	0	74.8
360	0	67.5	0	22.5	0	855	813	198	4.2	0	67.2
270	0	135	0	45	0	841	801	198	4.5	0	57.6
180	0	202.5	0	67.5	0	828	788	198	4.8	0	44.9
360	0	0	67.5	22.5	0	863	821	198	4	0	68
270	0	0	135	45	0	857	816	198	4.6	0	68.2
180	0	0	202.5	67.5	0	852	810	198	5.8	0	70.7
360	0	45	45	0	0	861	819	198	3.2	0	78
270	0	90	90	0	0	853	811	198	3.2	0	69.2
180	0	135	135	0	0	845	803	198	2.8	0	60.6
360	0	33.8	33.8	22.5	0	859	817	198	4.2	0	76
270	0	67.5	67.5	45	0	849	808	198	4.2	0	66.8
180	0	101.3	101.3	67.5	0	840	799	198	5	0	55.2
400	0	0	0	0	100	700	850	250	14	0	42.9
350	0	0	0	0	150	700	850	250	12.25	0	40.9
300	0	0	0	0	200	700	850	250	10.5	0	33.5
465	0	85	0	0	0	590	910	227.7	10.73	0	35.19
440	0	110	0	0	0	590	910	228.6	11.01	0	33.15
415	0	135	0	0	0	590	910	233.3	9.91	0	31.47
385	0	165	0	0	0	590	910	234.4	9.91	0	30.66
355	0	195	0	0	0	590	910	241.6	9.91	0	29.62
300	125	0	0	0	0	733.6	1072.7	180	5.7	0	40.4
350	45	0	0	0	0	684.3	1080.1	210	5.25	1.23	36.9
350	90	0	0	0	0	726.4	996.5	210	5.08	0	38.7
440	0	82.5	0	27.5	0	916	713	176	8.22	0	79.2
330	0	165	0	55	0	898	699	176	9.11	0	67.2
220	0	247.5	0	82.5	0	880	685	176	8.89	0	59.9
440	0	0	82.5	27.5	0	927	721	176	9.78	0	79.6
330	0	0	165	55	0	920	716	176	10.78	0	87.5
220	0	0	247.5	82.5	0	912	710	176	10.22	0	84.5
440	0	55	55	0	0	924	720	176	8	0	76.9
330	0	110	110	0	0	913	711	176	7.5	0	62.2
220	0	165	165	0	0	903	703	176	4.44	0	69.3
440	0	41.3	41.3	27.5	0	922	717	176	6.4	0	78.6
330	0	82.5	82.5	55	0	909	707	176	6.48	0	72.7
220	0	123.8	123.8	82.5	0	896	697	176	8	0	64.3
